# Supplementary material for: Quantitative proteome of bacterial periplasmic predation by Bdellovibrio bacteriovorus reveals a prey-lytic protease
Source: Commun Biol. 2025 Oct 22;8:1491. doi: 10.1038/s42003-025-09010-x (PMC12546842; doi:10.1038/s42003-025-09010-x)
Supplement: Supplementary file 5 — Supplementary Data 3 [file 42003_2025_9010_MOESM5_ESM.xlsx]

## Sheet: All
Accession	Protein name	NCBI description	EGGnog description	EGGnog evalue	EGGnog evalue	contrast	log2(FC)	FDR	#Unique peptides	significant005	Imputed?
Q6MIZ7	Bd2997	Uncharacterized protein	-	#N/A	#N/A	T2h_vs_AP+Ec	4.00715	5.88996e-09	2	TRUE	TRUE
Q6MRN6	Bd0039	Site-specific DNA inversion stimulation factor	Site-specific DNA inversion stimulation factor	1.85e-59	1.85e-59	T3h_vs_AP+Ec	3.65927	8.94376e-24	7	TRUE	FALSE
Q6MR23	Bd0278	Uncharacterized protein	-	#N/A	#N/A	T3h_vs_AP+Ec	3.52814	5.85163e-19	5	TRUE	TRUE
Q6MKV8	Bd2269	Serine protease, subtilase family	PFAM peptidase S8 and S53, subtilisin, kexin, sedolisin	0.0	0.0	T3h_vs_AP+Ec	3.46724	5.43958e-26	19	TRUE	FALSE
Q6MR23	Bd0278	Uncharacterized protein	-	#N/A	#N/A	T2h_vs_AP+Ec	3.31808	1.36675e-17	5	TRUE	TRUE
Q6MRN6	Bd0039	Site-specific DNA inversion stimulation factor	Site-specific DNA inversion stimulation factor	1.85e-59	1.85e-59	T4h_vs_AP+Ec	3.31176	3.72551e-22	7	TRUE	FALSE
Q6MIZ7	Bd2997	Uncharacterized protein	-	#N/A	#N/A	T3h_vs_AP+Ec	3.30846	1.73041e-07	2	TRUE	TRUE
Q6MMP4	Bd1582	Single-stranded DNA-binding protein	Plays an important role in DNA replication, recombination and repair. Binds to ssDNA and to an array of partner proteins to recruit them to their sites of action during DNA metabolism	7.69e-100	7.69e-100	T3h_vs_AP+Ec	3.25395	5.31344e-17	12	TRUE	FALSE
Q6MMP4	Bd1582	Single-stranded DNA-binding protein	Plays an important role in DNA replication, recombination and repair. Binds to ssDNA and to an array of partner proteins to recruit them to their sites of action during DNA metabolism	7.69e-100	7.69e-100	T4h_vs_AP+Ec	3.20337	7.57646e-17	12	TRUE	FALSE
Q6MKV8	Bd2269	Serine protease, subtilase family	PFAM peptidase S8 and S53, subtilisin, kexin, sedolisin	0.0	0.0	T4h_vs_AP+Ec	3.20294	1.25322e-24	19	TRUE	FALSE
Q6MIZ7	Bd2997	Uncharacterized protein	-	#N/A	#N/A	T1h_vs_AP+Ec	3.18939	1.50626e-06	2	TRUE	TRUE
Q6MKL7	Bd2371	Uncharacterized protein	-	#N/A	#N/A	T4h_vs_AP+Ec	3.18852	1.88273e-19	16	TRUE	FALSE
Q6MQP6	Bd0414	Uncharacterized protein	Has lipid A 3-O-deacylase activity. Hydrolyzes the ester bond at the 3 position of lipid A, a bioactive component of lipopolysaccharide (LPS), thereby releasing the primary fatty acyl moiety	1.89e-171	1.89e-171	T1h_vs_AP+Ec	3.15949	2.26798e-17	12	TRUE	FALSE
Q6MHR8	Bd3472	Uncharacterized protein	-	#N/A	#N/A	T2h_vs_AP+Ec	3.13289	1.09636e-15	6	TRUE	FALSE
Q6MQP6	Bd0414	Uncharacterized protein	Has lipid A 3-O-deacylase activity. Hydrolyzes the ester bond at the 3 position of lipid A, a bioactive component of lipopolysaccharide (LPS), thereby releasing the primary fatty acyl moiety	1.89e-171	1.89e-171	T2h_vs_AP+Ec	3.12324	1.76604e-17	12	TRUE	FALSE
Q6MRN6	Bd0039	Site-specific DNA inversion stimulation factor	Site-specific DNA inversion stimulation factor	1.85e-59	1.85e-59	T2h_vs_AP+Ec	3.04243	2.29191e-20	7	TRUE	FALSE
Q6MI01	Bd3382	Putative DNA-binding protein HU-beta	Histone-like DNA-binding protein which is capable of wrapping DNA to stabilize it, and thus to prevent its denaturation under extreme environmental conditions	2.56e-55	2.56e-55	T4h_vs_AP+Ec	3.00166	2.55918e-21	12	TRUE	FALSE
Q6MKL9	Bd2369	Uncharacterized protein	-	#N/A	#N/A	T4h_vs_AP+Ec	2.96721	2.56307e-21	25	TRUE	FALSE
Q6MQP6	Bd0414	Uncharacterized protein	Has lipid A 3-O-deacylase activity. Hydrolyzes the ester bond at the 3 position of lipid A, a bioactive component of lipopolysaccharide (LPS), thereby releasing the primary fatty acyl moiety	1.89e-171	1.89e-171	T3h_vs_AP+Ec	2.94694	5.36202e-17	12	TRUE	FALSE
Q6MR23	Bd0278	Uncharacterized protein	-	#N/A	#N/A	T4h_vs_AP+Ec	2.9306	3.2168e-16	5	TRUE	TRUE
Q6MJM8	Bd2744	Uncharacterized protein	-	#N/A	#N/A	T3h_vs_AP+Ec	2.89563	5.43958e-26	23	TRUE	FALSE
Q6MR75	Bd0223	Putative regulator for granula-associated protein	regulator	5.2e-121	5.2e-121	T3h_vs_AP+Ec	2.87692	4.99885e-24	18	TRUE	FALSE
Q6MQN0	Bd0434	Uncharacterized protein	-	#N/A	#N/A	T15m_vs_AP+Ec	2.85854	4.51055e-16	10	TRUE	FALSE
Q6MJS6	Bd2692	Protease	Belongs to the peptidase S8 family	0.0	0.0	T4h_vs_AP+Ec	2.85796	4.11432e-18	17	TRUE	FALSE
Q6MNL3	Bd1235	Uncharacterized protein	-	#N/A	#N/A	T3h_vs_AP+Ec	2.83496	2.16012e-19	7	TRUE	FALSE
Q6MKM0	Bd2368	Uncharacterized protein	cell adhesion involved in biofilm formation	3.9e-243	3.9e-243	T4h_vs_AP+Ec	2.83287	7.13372e-22	10	TRUE	FALSE
Q6MKL5	Bd2373	Uncharacterized protein	-	#N/A	#N/A	T4h_vs_AP+Ec	2.8231	2.66444e-15	3	TRUE	TRUE
Q6MKL3	Bd2375	Adventurous gliding motility protein S	Biopolymer transport protein ExbD/TolR	5.25e-118	5.25e-118	T4h_vs_AP+Ec	2.79034	1.33793e-18	12	TRUE	FALSE
Q6MLN0	Bd1977	Uncharacterized protein	Participates in chromosomal partition during cell division. May act via the formation of a condensin-like complex containing Smc and ScpA that pull DNA away from mid-cell into both cell halves	2.35e-296	2.35e-296	T4h_vs_AP+Ec	2.78595	1.72545e-20	20	TRUE	FALSE
Q6MR75	Bd0223	Putative regulator for granula-associated protein	regulator	5.2e-121	5.2e-121	T2h_vs_AP+Ec	2.78169	4.59708e-23	18	TRUE	FALSE
Q6MIG9	Bd3189	Cell division protein FtsZ	Essential cell division protein that forms a contractile ring structure (Z ring) at the future cell division site. The regulation of the ring assembly controls the timing and the location of cell division. One of the functions of the FtsZ ring is to recruit other cell division proteins to the septum to produce a new cell wall between the dividing cells. Binds GTP and shows GTPase activity	0.0	0.0	T4h_vs_AP+Ec	2.77969	7.55787e-20	28	TRUE	FALSE
Q6MGM0	Bd3905	Chromosome partitioning protein	Belongs to the ParB family	4.4e-188	4.4e-188	T3h_vs_AP+Ec	2.76853	5.96533e-23	28	TRUE	FALSE
Q6MGM0	Bd3905	Chromosome partitioning protein	Belongs to the ParB family	4.4e-188	4.4e-188	T4h_vs_AP+Ec	2.71308	1.47437e-22	28	TRUE	FALSE
Q6MNL3	Bd1235	Uncharacterized protein	-	#N/A	#N/A	T4h_vs_AP+Ec	2.71227	7.58207e-19	7	TRUE	FALSE
Q6MKL7	Bd2371	Uncharacterized protein	-	#N/A	#N/A	T3h_vs_AP+Ec	2.69449	1.12888e-16	16	TRUE	FALSE
Q6MQP6	Bd0414	Uncharacterized protein	Has lipid A 3-O-deacylase activity. Hydrolyzes the ester bond at the 3 position of lipid A, a bioactive component of lipopolysaccharide (LPS), thereby releasing the primary fatty acyl moiety	1.89e-171	1.89e-171	T45m_vs_AP+Ec	2.68863	9.21958e-15	12	TRUE	FALSE
Q6MLM3	Bd1984	Ribonucleoside-diphosphate reductase	Catalyzes the reduction of ribonucleotides to deoxyribonucleotides. May function to provide a pool of deoxyribonucleotide precursors for DNA repair during oxygen limitation and or for immediate growth after restoration of oxygen	0.0	0.0	T4h_vs_AP+Ec	2.67606	9.47478e-20	45	TRUE	FALSE
Q6MH58	Bd3700	DUF4423 domain-containing protein	Domain of unknown function (DUF4423)	2.31e-245	2.31e-245	T4h_vs_AP+Ec	2.67325	8.02574e-14	16	TRUE	FALSE
Q6MHR8	Bd3472	Uncharacterized protein	-	#N/A	#N/A	T3h_vs_AP+Ec	2.67193	9.53289e-14	6	TRUE	FALSE
Q6MJQ4	Bd2715	BD_b_sandwich domain-containing protein	-	#N/A	#N/A	T4h_vs_AP+Ec	2.66321	7.15845e-19	12	TRUE	FALSE
Q6MQ32	Bd0655	Uncharacterized protein	-	#N/A	#N/A	T3h_vs_AP+Ec	2.6394	3.13032e-11	2	TRUE	TRUE
Q6MQ32	Bd0655	Uncharacterized protein	-	#N/A	#N/A	T4h_vs_AP+Ec	2.63715	3.0556e-11	2	TRUE	TRUE
Q6MIK0	Bd3155	Uncharacterized protein	-	#N/A	#N/A	T15m_vs_AP+Ec	2.63199	7.2393e-10	2	TRUE	TRUE
Q6MJQ4	Bd2715	BD_b_sandwich domain-containing protein	-	#N/A	#N/A	T3h_vs_AP+Ec	2.62245	1.67364e-18	12	TRUE	FALSE
Q6MLN0	Bd1977	Uncharacterized protein	Participates in chromosomal partition during cell division. May act via the formation of a condensin-like complex containing Smc and ScpA that pull DNA away from mid-cell into both cell halves	2.35e-296	2.35e-296	T3h_vs_AP+Ec	2.59372	3.03129e-19	20	TRUE	FALSE
Q6MI01	Bd3382	Putative DNA-binding protein HU-beta	Histone-like DNA-binding protein which is capable of wrapping DNA to stabilize it, and thus to prevent its denaturation under extreme environmental conditions	2.56e-55	2.56e-55	T5h_vs_AP+Ec	2.58426	2.48952e-18	12	TRUE	FALSE
Q6MMP4	Bd1582	Single-stranded DNA-binding protein	Plays an important role in DNA replication, recombination and repair. Binds to ssDNA and to an array of partner proteins to recruit them to their sites of action during DNA metabolism	7.69e-100	7.69e-100	T2h_vs_AP+Ec	2.58055	3.36167e-13	12	TRUE	FALSE
Q6MKL6	Bd2372	Hypothetical abductin-like protein	Interacts with outer membrane receptor proteins that carry out high-affinity binding and energy dependent uptake into the periplasmic space of specific substrates. It could act to transduce energy from the cytoplasmic membrane to specific energy- requiring processes in the outer membrane, resulting in the release into the periplasm of ligands bound by these outer membrane proteins	3.94e-252	3.94e-252	T4h_vs_AP+Ec	2.57196	2.38386e-22	15	TRUE	FALSE
Q6MNL3	Bd1235	Uncharacterized protein	-	#N/A	#N/A	T2h_vs_AP+Ec	2.53598	3.10156e-17	7	TRUE	FALSE
Q6MKM7	Bd2361	Uncharacterized protein	-	#N/A	#N/A	T3h_vs_AP+Ec	2.53077	2.32347e-16	18	TRUE	FALSE
Q6MQP8	Bd0412	Uncharacterized protein	-	#N/A	#N/A	T1h_vs_AP+Ec	2.52207	9.04421e-14	16	TRUE	FALSE
Q6MJM8	Bd2744	Uncharacterized protein	-	#N/A	#N/A	T2h_vs_AP+Ec	2.50891	4.59708e-23	23	TRUE	FALSE
Q6MII1	Bd3176	YkuD domain-containing protein	ErfK ybiS ycfS ynhG family protein	9.89e-200	9.89e-200	T1h_vs_AP+Ec	2.50224	5.20639e-19	17	TRUE	FALSE
Q6MIK0	Bd3155	Uncharacterized protein	-	#N/A	#N/A	T30m_vs_AP+Ec	2.48222	1.17338e-09	2	TRUE	TRUE
Q6MJM8	Bd2744	Uncharacterized protein	-	#N/A	#N/A	T4h_vs_AP+Ec	2.47537	4.08041e-23	23	TRUE	FALSE
Q6MP21	Bd1047	Uncharacterized protein	17 kDa outer membrane surface antigen	2e-199	2e-199	T2h_vs_AP+Ec	2.47532	8.02948e-20	28	TRUE	FALSE
Q6MIZ7	Bd2997	Uncharacterized protein	-	#N/A	#N/A	T45m_vs_AP+Ec	2.471	0.000119758	2	TRUE	TRUE
Q6MLM4	Bd1983	Ribonucleoside-diphosphate reductase subunit beta	Provides the precursors necessary for DNA synthesis. Catalyzes the biosynthesis of deoxyribonucleotides from the corresponding ribonucleotides	3.62e-246	3.62e-246	T3h_vs_AP+Ec	2.46538	3.44481e-15	7	TRUE	FALSE
Q6MKM7	Bd2361	Uncharacterized protein	-	#N/A	#N/A	T2h_vs_AP+Ec	2.45805	1.5677e-15	18	TRUE	FALSE
Q6MRP0	Bd0035	Trypsin	Trypsin-like serine protease	3.57e-203	3.57e-203	T3h_vs_AP+Ec	2.45783	3.02906e-20	10	TRUE	FALSE
Q6MRP0	Bd0035	Trypsin	Trypsin-like serine protease	3.57e-203	3.57e-203	T2h_vs_AP+Ec	2.45253	7.42818e-20	10	TRUE	FALSE
Q6MKL9	Bd2369	Uncharacterized protein	-	#N/A	#N/A	T3h_vs_AP+Ec	2.45204	3.64805e-18	25	TRUE	FALSE
Q6MII1	Bd3176	YkuD domain-containing protein	ErfK ybiS ycfS ynhG family protein	9.89e-200	9.89e-200	T45m_vs_AP+Ec	2.44972	2.06997e-18	17	TRUE	FALSE
Q6MQP6	Bd0414	Uncharacterized protein	Has lipid A 3-O-deacylase activity. Hydrolyzes the ester bond at the 3 position of lipid A, a bioactive component of lipopolysaccharide (LPS), thereby releasing the primary fatty acyl moiety	1.89e-171	1.89e-171	T4h_vs_AP+Ec	2.44817	2.84296e-14	12	TRUE	FALSE
Q6MLM4	Bd1983	Ribonucleoside-diphosphate reductase subunit beta	Provides the precursors necessary for DNA synthesis. Catalyzes the biosynthesis of deoxyribonucleotides from the corresponding ribonucleotides	3.62e-246	3.62e-246	T4h_vs_AP+Ec	2.4384	4.54217e-15	7	TRUE	FALSE
Q6MJJ0	Bd2787	Uncharacterized protein	-	#N/A	#N/A	T3h_vs_AP+Ec	2.42868	1.42215e-14	5	TRUE	FALSE
Q6MNR2	Bd1176	Uncharacterized protein	ErfK ybiS ycfS ynhG family protein	0.0	0.0	T1h_vs_AP+Ec	2.42085	3.26175e-24	33	TRUE	FALSE
Q6MMP4	Bd1582	Single-stranded DNA-binding protein	Plays an important role in DNA replication, recombination and repair. Binds to ssDNA and to an array of partner proteins to recruit them to their sites of action during DNA metabolism	7.69e-100	7.69e-100	T5h_vs_AP+Ec	2.41653	1.9886e-12	12	TRUE	FALSE
Q6MHN3	Bd3507	Putative secreted nuclease	Endonuclease I	2.03e-217	2.03e-217	T3h_vs_AP+Ec	2.4124	7.28403e-19	16	TRUE	FALSE
Q6MLM3	Bd1984	Ribonucleoside-diphosphate reductase	Catalyzes the reduction of ribonucleotides to deoxyribonucleotides. May function to provide a pool of deoxyribonucleotide precursors for DNA repair during oxygen limitation and or for immediate growth after restoration of oxygen	0.0	0.0	T3h_vs_AP+Ec	2.40867	6.13033e-18	45	TRUE	FALSE
Q6MNR2	Bd1176	Uncharacterized protein	ErfK ybiS ycfS ynhG family protein	0.0	0.0	T45m_vs_AP+Ec	2.40585	4.33627e-24	33	TRUE	FALSE
Q6MKM0	Bd2368	Uncharacterized protein	cell adhesion involved in biofilm formation	3.9e-243	3.9e-243	T3h_vs_AP+Ec	2.39607	3.81081e-19	10	TRUE	FALSE
Q6MI95	Bd3273	Putative metalloendopeptidase	RDD family	3.25e-180	3.25e-180	T4h_vs_AP+Ec	2.39019	7.93491e-19	10	TRUE	FALSE
Q6MH22	Bd3741	YkuD domain-containing protein	ErfK ybiS ycfS ynhG family protein	1.5e-186	1.5e-186	T2h_vs_AP+Ec	2.38373	5.32023e-17	15	TRUE	FALSE
Q6MQH1	Bd0496	Uncharacterized protein	-	#N/A	#N/A	T3h_vs_AP+Ec	2.38012	6.57696e-08	1	TRUE	TRUE
Q6MGL9	Bd3906	Partition protein, ParA homolog	PFAM Cobyrinic acid ac-diamide synthase	9.46e-201	9.46e-201	T3h_vs_AP+Ec	2.37671	2.12973e-08	10	TRUE	FALSE
Q6MHN3	Bd3507	Putative secreted nuclease	Endonuclease I	2.03e-217	2.03e-217	T4h_vs_AP+Ec	2.37482	9.27458e-19	16	TRUE	FALSE
Q6MH22	Bd3741	YkuD domain-containing protein	ErfK ybiS ycfS ynhG family protein	1.5e-186	1.5e-186	T1h_vs_AP+Ec	2.36995	1.31079e-16	15	TRUE	FALSE
Q6MKL4	Bd2374	Uncharacterized protein	-	#N/A	#N/A	T4h_vs_AP+Ec	2.35661	3.22557e-18	59	TRUE	FALSE
Q6MQJ8	Bd0468	Putative peptidoglycan GlcNAc deacetylase	Polysaccharide deacetylase	1.26e-212	1.26e-212	T1h_vs_AP+Ec	2.35127	2.62697e-21	8	TRUE	FALSE
Q6MQP8	Bd0412	Uncharacterized protein	-	#N/A	#N/A	T45m_vs_AP+Ec	2.34242	1.38473e-12	16	TRUE	FALSE
Q6MIK0	Bd3155	Uncharacterized protein	-	#N/A	#N/A	T45m_vs_AP+Ec	2.33212	3.42696e-09	2	TRUE	TRUE
P62212	Bd0512	Protein RecA	Can catalyze the hydrolysis of ATP in the presence of single-stranded DNA, the ATP-dependent uptake of single-stranded DNA by duplex DNA, and the ATP-dependent hybridization of homologous single-stranded DNAs. It interacts with LexA causing its activation and leading to its autocatalytic cleavage	6.72e-265	6.72e-265	T3h_vs_AP+Ec	2.33016	8.30867e-18	26	TRUE	FALSE
Q6MQJ8	Bd0468	Putative peptidoglycan GlcNAc deacetylase	Polysaccharide deacetylase	1.26e-212	1.26e-212	T2h_vs_AP+Ec	2.32933	1.44117e-21	8	TRUE	FALSE
Q6MP21	Bd1047	Uncharacterized protein	17 kDa outer membrane surface antigen	2e-199	2e-199	T1h_vs_AP+Ec	2.32565	1.27086e-18	28	TRUE	FALSE
Q6MJT5	Bd2683	Uncharacterized protein	-	#N/A	#N/A	T4h_vs_AP+Ec	2.31755	3.34464e-12	17	TRUE	FALSE
Q6MIG8	Bd3190	Cell division protein FtsA	Cell division protein that is involved in the assembly of the Z ring. May serve as a membrane anchor for the Z ring	3.27e-295	3.27e-295	T4h_vs_AP+Ec	2.31115	3.16029e-15	23	TRUE	FALSE
Q6MKM7	Bd2361	Uncharacterized protein	-	#N/A	#N/A	T1h_vs_AP+Ec	2.30882	2.65711e-14	18	TRUE	FALSE
Q6MKL1	Bd2377	Adventurous gliding motility protein R	Adventurous gliding motility	3.36e-164	3.36e-164	T4h_vs_AP+Ec	2.30838	2.79387e-08	9	TRUE	FALSE
Q6MKL3	Bd2375	Adventurous gliding motility protein S	Biopolymer transport protein ExbD/TolR	5.25e-118	5.25e-118	T3h_vs_AP+Ec	2.3071	1.51738e-15	12	TRUE	FALSE
Q6MRN6	Bd0039	Site-specific DNA inversion stimulation factor	Site-specific DNA inversion stimulation factor	1.85e-59	1.85e-59	T5h_vs_AP+Ec	2.29783	5.19735e-16	7	TRUE	FALSE
Q6MQJ8	Bd0468	Putative peptidoglycan GlcNAc deacetylase	Polysaccharide deacetylase	1.26e-212	1.26e-212	T45m_vs_AP+Ec	2.29734	1.05923e-20	8	TRUE	FALSE
Q6MM06	Bd1842	Uncharacterized protein	-	#N/A	#N/A	T1h_vs_AP+Ec	2.2853	2.06079e-16	5	TRUE	FALSE
Q6MHR8	Bd3472	Uncharacterized protein	-	#N/A	#N/A	T1h_vs_AP+Ec	2.28372	7.23232e-11	6	TRUE	FALSE
Q6MJS6	Bd2692	Protease	Belongs to the peptidase S8 family	0.0	0.0	T5h_vs_AP+Ec	2.28056	2.79817e-14	17	TRUE	FALSE
Q6MGL9	Bd3906	Partition protein, ParA homolog	PFAM Cobyrinic acid ac-diamide synthase	9.46e-201	9.46e-201	T4h_vs_AP+Ec	2.28036	5.36442e-08	10	TRUE	FALSE
Q6MQL9	Bd0446	Transcriptional regulatory protein	cyclic nucleotide binding	3.01e-164	3.01e-164	T4h_vs_AP+Ec	2.2787	1.92325e-06	9	TRUE	FALSE
Q6MQ38	Bd0647	Uncharacterized protein	-	#N/A	#N/A	T3h_vs_AP+Ec	2.27648	1.06486e-14	5	TRUE	TRUE
Q6MKL5	Bd2373	Uncharacterized protein	-	#N/A	#N/A	T3h_vs_AP+Ec	2.271	2.41902e-12	3	TRUE	TRUE
P62212	Bd0512	Protein RecA	Can catalyze the hydrolysis of ATP in the presence of single-stranded DNA, the ATP-dependent uptake of single-stranded DNA by duplex DNA, and the ATP-dependent hybridization of homologous single-stranded DNAs. It interacts with LexA causing its activation and leading to its autocatalytic cleavage	6.72e-265	6.72e-265	T4h_vs_AP+Ec	2.26684	1.67316e-17	26	TRUE	FALSE
Q6MGY8	Bd3778	Uncharacterized protein	NAD(P)-binding Rossmann-like domain	1.55e-272	1.55e-272	T4h_vs_AP+Ec	2.26532	5.00585e-15	11	TRUE	FALSE
Q6MJQ4	Bd2715	BD_b_sandwich domain-containing protein	-	#N/A	#N/A	T2h_vs_AP+Ec	2.26489	7.40546e-16	12	TRUE	FALSE
Q6MH58	Bd3700	DUF4423 domain-containing protein	Domain of unknown function (DUF4423)	2.31e-245	2.31e-245	T3h_vs_AP+Ec	2.26011	1.68404e-11	16	TRUE	FALSE
Q6MIS0	Bd3079	Putative serine proteinase	-	#N/A	#N/A	T4h_vs_AP+Ec	2.2519	2.92669e-12	3	TRUE	FALSE
Q6MM06	Bd1842	Uncharacterized protein	-	#N/A	#N/A	T45m_vs_AP+Ec	2.24874	5.14373e-16	5	TRUE	FALSE
Q6MI01	Bd3382	Putative DNA-binding protein HU-beta	Histone-like DNA-binding protein which is capable of wrapping DNA to stabilize it, and thus to prevent its denaturation under extreme environmental conditions	2.56e-55	2.56e-55	T3h_vs_AP+Ec	2.24841	1.17844e-16	12	TRUE	FALSE
Q6MNR2	Bd1176	Uncharacterized protein	ErfK ybiS ycfS ynhG family protein	0.0	0.0	T30m_vs_AP+Ec	2.24253	2.11953e-22	33	TRUE	FALSE
Q6MQ12	Bd0675	Uncharacterized protein	-	#N/A	#N/A	T2h_vs_AP+Ec	2.24133	3.41227e-06	3	TRUE	TRUE
Q6MKG3	Bd2430	Uncharacterized protein	-	#N/A	#N/A	T1h_vs_AP+Ec	2.23287	1.43059e-14	22	TRUE	FALSE
Q6MP66	Bd0998	Uncharacterized protein	-	#N/A	#N/A	T3h_vs_AP+Ec	2.22565	2.88432e-20	13	TRUE	FALSE
Q6MQP6	Bd0414	Uncharacterized protein	Has lipid A 3-O-deacylase activity. Hydrolyzes the ester bond at the 3 position of lipid A, a bioactive component of lipopolysaccharide (LPS), thereby releasing the primary fatty acyl moiety	1.89e-171	1.89e-171	T30m_vs_AP+Ec	2.22094	9.23413e-12	12	TRUE	FALSE
Q6MQ12	Bd0675	Uncharacterized protein	-	#N/A	#N/A	T1h_vs_AP+Ec	2.21938	8.69568e-06	3	TRUE	TRUE
Q6MPS0	Bd0774	Uncharacterized protein	-	#N/A	#N/A	T3h_vs_AP+Ec	2.21712	3.04729e-15	2	TRUE	TRUE
Q6MPG8	Bd0886	SH3b domain-containing protein	ErfK ybiS ycfS ynhG family protein	0.0	0.0	T1h_vs_AP+Ec	2.21552	8.0521e-19	29	TRUE	FALSE
Q6MJZ0	Bd2626	Uncharacterized protein	Belongs to the UPF0109 family	8.21e-57	8.21e-57	T4h_vs_AP+Ec	2.21461	2.71594e-22	7	TRUE	FALSE
Q6MQ38	Bd0647	Uncharacterized protein	-	#N/A	#N/A	T4h_vs_AP+Ec	2.20922	2.66753e-14	5	TRUE	TRUE
Q6MJZ0	Bd2626	Uncharacterized protein	Belongs to the UPF0109 family	8.21e-57	8.21e-57	T5h_vs_AP+Ec	2.20789	9.83665e-22	7	TRUE	FALSE
Q6MQP0	Bd0420	Putative adventurous gliding motility protein R	Adventurous gliding motility	1.12e-164	1.12e-164	T1h_vs_AP+Ec	2.20512	4.15404e-10	10	TRUE	FALSE
Q6MQC2	Bd0553	YkuD domain-containing protein	protein conserved in bacteria	9.46e-159	9.46e-159	T1h_vs_AP+Ec	2.20364	3.14776e-14	10	TRUE	TRUE
Q6MQP1	Bd0419	Putative Adventurous gliding motility protein V	biopolymer transport protein	8.5e-100	8.5e-100	T1h_vs_AP+Ec	2.20346	1.0486e-10	6	TRUE	TRUE
Q6MKD6	Bd2463	Uncharacterized protein	-	#N/A	#N/A	T1h_vs_AP+Ec	2.193	2.49198e-27	9	TRUE	FALSE
Q6MGM0	Bd3905	Chromosome partitioning protein	Belongs to the ParB family	4.4e-188	4.4e-188	T2h_vs_AP+Ec	2.19057	8.51919e-19	28	TRUE	FALSE
Q6MII1	Bd3176	YkuD domain-containing protein	ErfK ybiS ycfS ynhG family protein	9.89e-200	9.89e-200	T30m_vs_AP+Ec	2.18555	2.5944e-16	17	TRUE	FALSE
Q6MQL9	Bd0446	Transcriptional regulatory protein	cyclic nucleotide binding	3.01e-164	3.01e-164	T3h_vs_AP+Ec	2.18212	4.47994e-06	9	TRUE	FALSE
Q6MKL7	Bd2371	Uncharacterized protein	-	#N/A	#N/A	T5h_vs_AP+Ec	2.17811	2.8357e-13	16	TRUE	FALSE
Q6MM06	Bd1842	Uncharacterized protein	-	#N/A	#N/A	T30m_vs_AP+Ec	2.17637	2.94231e-15	5	TRUE	FALSE
Q6MP64	Bd1000	Uncharacterized protein	-	#N/A	#N/A	T3h_vs_AP+Ec	2.17159	7.81635e-19	10	TRUE	FALSE
Q6MQ12	Bd0675	Uncharacterized protein	-	#N/A	#N/A	T45m_vs_AP+Ec	2.16856	1.95197e-05	3	TRUE	TRUE
Q6MNB2	Bd1348	Putative cation-transporting ATPase	mercury ion transmembrane transporter activity	2.27e-54	2.27e-54	T4h_vs_AP+Ec	2.16782	1.07428e-15	4	TRUE	FALSE
Q6MII1	Bd3176	YkuD domain-containing protein	ErfK ybiS ycfS ynhG family protein	9.89e-200	9.89e-200	T2h_vs_AP+Ec	2.16626	6.03129e-17	17	TRUE	FALSE
Q6MKG3	Bd2430	Uncharacterized protein	-	#N/A	#N/A	T45m_vs_AP+Ec	2.16356	5.46008e-14	22	TRUE	FALSE
Q6MKM7	Bd2361	Uncharacterized protein	-	#N/A	#N/A	T4h_vs_AP+Ec	2.16223	4.42719e-14	18	TRUE	FALSE
Q6MQP8	Bd0412	Uncharacterized protein	-	#N/A	#N/A	T2h_vs_AP+Ec	2.16009	5.95327e-12	16	TRUE	FALSE
Q6MLZ4	Bd1859	Uncharacterized protein	-	#N/A	#N/A	T3h_vs_AP+Ec	2.15752	1.82402e-24	35	TRUE	FALSE
Q6MHQ5	Bd3486	3-deoxy-7-phosphoheptalonate synthase/chorismate mutase	PFAM DAHP synthetase I KDSA	2.08e-239	2.08e-239	T4h_vs_AP+Ec	2.15027	1.01329e-21	9	TRUE	FALSE
Q6MPS0	Bd0774	Uncharacterized protein	-	#N/A	#N/A	T4h_vs_AP+Ec	2.14892	7.66029e-15	2	TRUE	TRUE
Q6MRN3	Bd0042	Uncharacterized protein	-	#N/A	#N/A	T4h_vs_AP+Ec	2.14682	1.6556e-13	11	TRUE	FALSE
Q6MLC2	Bd2091	Uncharacterized protein	-	#N/A	#N/A	T2h_vs_AP+Ec	2.14346	8.86858e-11	5	TRUE	FALSE
Q6MKL8	Bd2370	OMP_b-brl domain-containing protein	Has lipid A 3-O-deacylase activity. Hydrolyzes the ester bond at the 3 position of lipid A, a bioactive component of lipopolysaccharide (LPS), thereby releasing the primary fatty acyl moiety	5.46e-170	5.46e-170	T4h_vs_AP+Ec	2.14188	3.85374e-19	9	TRUE	FALSE
Q6ML26	Bd2196	Sec-independent protein translocase protein TatA	Part of the twin-arginine translocation (Tat) system that transports large folded proteins containing a characteristic twin-arginine motif in their signal peptide across membranes. TatA could form the protein-conducting channel of the Tat system	2.38e-46	2.38e-46	T4h_vs_AP+Ec	2.14081	5.4966e-26	5	TRUE	FALSE
Q6MNQ5	Bd1185	Uncharacterized protein	Activator of cell division through the inhibition of FtsZ GTPase activity, therefore promoting FtsZ assembly into bundles of protofilaments necessary for the formation of the division Z ring. It is recruited early at mid-cell but it is not essential for cell division	1.44e-62	1.44e-62	T4h_vs_AP+Ec	2.13177	2.19126e-13	7	TRUE	FALSE
Q6MJQ4	Bd2715	BD_b_sandwich domain-containing protein	-	#N/A	#N/A	T5h_vs_AP+Ec	2.13122	5.04201e-15	12	TRUE	FALSE
Q6ML26	Bd2196	Sec-independent protein translocase protein TatA	Part of the twin-arginine translocation (Tat) system that transports large folded proteins containing a characteristic twin-arginine motif in their signal peptide across membranes. TatA could form the protein-conducting channel of the Tat system	2.38e-46	2.38e-46	T3h_vs_AP+Ec	2.12987	5.43958e-26	5	TRUE	FALSE
Q6MKV8	Bd2269	Serine protease, subtilase family	PFAM peptidase S8 and S53, subtilisin, kexin, sedolisin	0.0	0.0	T2h_vs_AP+Ec	2.1297	9.23957e-18	19	TRUE	FALSE
Q6MPG8	Bd0886	SH3b domain-containing protein	ErfK ybiS ycfS ynhG family protein	0.0	0.0	T45m_vs_AP+Ec	2.11724	8.26008e-18	29	TRUE	FALSE
Q6MNA2	Bd1358	Putative peptidoglycan-binding protein	Peptidoglycan-binding domain 1 protein	0.0	0.0	T1h_vs_AP+Ec	2.11075	4.47609e-19	19	TRUE	FALSE
Q6MQD1	Bd0543	Flagellar assembly factor FliW	Binds to the C-terminal region of flagellin, which is implicated in polymerization, and participates in the assembly of the flagellum	1.34e-120	1.34e-120	T4h_vs_AP+Ec	2.11011	1.6313e-18	10	TRUE	FALSE
Q6MIT5	Bd3063	Transcriptional regulator	Sigma-54 interaction domain	9.01e-255	9.01e-255	T30m_vs_AP+Ec	2.10377	9.52758e-18	21	TRUE	FALSE
Q6MQP1	Bd0419	Putative Adventurous gliding motility protein V	biopolymer transport protein	8.5e-100	8.5e-100	T45m_vs_AP+Ec	2.10287	5.51152e-10	6	TRUE	TRUE
Q6MKM7	Bd2361	Uncharacterized protein	-	#N/A	#N/A	T45m_vs_AP+Ec	2.09488	9.05475e-13	18	TRUE	FALSE
Q6MHQ1	Bd3489	Uncharacterized protein	-	#N/A	#N/A	T5h_vs_AP+Ec	2.08881	2.51328e-17	8	TRUE	FALSE
Q6MQ01	Bd0687	HTH cro/C1-type domain-containing protein	-	#N/A	#N/A	T3h_vs_AP+Ec	2.08305	4.00406e-10	11	TRUE	FALSE
Q6MKN4	Bd2354	THIF family protein	PFAM UBA THIF-type NAD FAD binding protein	6.72e-205	6.72e-205	T3h_vs_AP+Ec	2.0812	1.25327e-15	14	TRUE	FALSE
Q6MKD6	Bd2463	Uncharacterized protein	-	#N/A	#N/A	T45m_vs_AP+Ec	2.07114	3.6476e-26	9	TRUE	FALSE
Q6MM06	Bd1842	Uncharacterized protein	-	#N/A	#N/A	T15m_vs_AP+Ec	2.06903	6.19354e-14	5	TRUE	FALSE
Q6MQJ8	Bd0468	Putative peptidoglycan GlcNAc deacetylase	Polysaccharide deacetylase	1.26e-212	1.26e-212	T3h_vs_AP+Ec	2.06877	6.72928e-20	8	TRUE	FALSE
Q6MGP3	Bd3881	Uncharacterized protein	-	#N/A	#N/A	T3h_vs_AP+Ec	2.06672	1.25915e-16	10	TRUE	FALSE
Q6ML26	Bd2196	Sec-independent protein translocase protein TatA	Part of the twin-arginine translocation (Tat) system that transports large folded proteins containing a characteristic twin-arginine motif in their signal peptide across membranes. TatA could form the protein-conducting channel of the Tat system	2.38e-46	2.38e-46	T5h_vs_AP+Ec	2.06229	6.22616e-25	5	TRUE	FALSE
Q6MKG3	Bd2430	Uncharacterized protein	-	#N/A	#N/A	T2h_vs_AP+Ec	2.05926	1.03447e-13	22	TRUE	FALSE
Q6MGP3	Bd3881	Uncharacterized protein	-	#N/A	#N/A	T4h_vs_AP+Ec	2.05926	1.16938e-16	10	TRUE	FALSE
Q6MIT6	Bd3062	Uncharacterized protein	-	#N/A	#N/A	T1h_vs_AP+Ec	2.05432	2.94967e-17	19	TRUE	FALSE
Q6MQC2	Bd0553	YkuD domain-containing protein	protein conserved in bacteria	9.46e-159	9.46e-159	T45m_vs_AP+Ec	2.05327	4.65366e-13	10	TRUE	TRUE
Q6MR75	Bd0223	Putative regulator for granula-associated protein	regulator	5.2e-121	5.2e-121	T4h_vs_AP+Ec	2.05198	9.53001e-19	18	TRUE	FALSE
Q6MI79	Bd3290	DUF3817 domain-containing protein	Domain of unknown function (DUF3817)	4.12e-61	4.12e-61	T4h_vs_AP+Ec	2.05125	1.15851e-14	2	TRUE	FALSE
Q6MGY8	Bd3778	Uncharacterized protein	NAD(P)-binding Rossmann-like domain	1.55e-272	1.55e-272	T3h_vs_AP+Ec	2.05068	1.47804e-13	11	TRUE	FALSE
Q6MP21	Bd1047	Uncharacterized protein	17 kDa outer membrane surface antigen	2e-199	2e-199	T3h_vs_AP+Ec	2.05049	3.16941e-17	28	TRUE	FALSE
Q6MQL9	Bd0446	Transcriptional regulatory protein	cyclic nucleotide binding	3.01e-164	3.01e-164	T5h_vs_AP+Ec	2.04969	1.62965e-05	9	TRUE	FALSE
Q6MRB8	Bd0172	Uncharacterized protein	-	#N/A	#N/A	T30m_vs_AP+Ec	2.04887	1.00278e-08	20	TRUE	FALSE
Q6MQP5	Bd0415	Uncharacterized protein	-	#N/A	#N/A	T1h_vs_AP+Ec	2.04597	5.31452e-16	29	TRUE	FALSE
Q6MKL3	Bd2375	Adventurous gliding motility protein S	Biopolymer transport protein ExbD/TolR	5.25e-118	5.25e-118	T5h_vs_AP+Ec	2.04282	1.67487e-13	12	TRUE	FALSE
Q6MHQ5	Bd3486	3-deoxy-7-phosphoheptalonate synthase/chorismate mutase	PFAM DAHP synthetase I KDSA	2.08e-239	2.08e-239	T3h_vs_AP+Ec	2.03513	1.07713e-20	9	TRUE	FALSE
Q6MM06	Bd1842	Uncharacterized protein	-	#N/A	#N/A	T2h_vs_AP+Ec	2.03404	6.22018e-15	5	TRUE	FALSE
Q6MKQ5	Bd2331	Partition protein, ParA homolog	PFAM Cobyrinic acid ac-diamide synthase	3.38e-171	3.38e-171	T4h_vs_AP+Ec	2.03179	1.75802e-09	9	TRUE	TRUE
Q6MQN0	Bd0434	Uncharacterized protein	-	#N/A	#N/A	T30m_vs_AP+Ec	2.02624	7.847e-12	10	TRUE	FALSE
Q6MQ32	Bd0655	Uncharacterized protein	-	#N/A	#N/A	T5h_vs_AP+Ec	2.02477	3.14844e-08	2	TRUE	TRUE
Q6MMU9	Bd1524	DUF883_C domain-containing protein	-	#N/A	#N/A	T6h_vs_AP+Ec	2.02246	1.19497e-06	6	TRUE	FALSE
Q6MKL9	Bd2369	Uncharacterized protein	-	#N/A	#N/A	T5h_vs_AP+Ec	2.02192	6.44062e-15	25	TRUE	FALSE
Q6MKN4	Bd2354	THIF family protein	PFAM UBA THIF-type NAD FAD binding protein	6.72e-205	6.72e-205	T4h_vs_AP+Ec	2.02083	3.07657e-15	14	TRUE	FALSE
Q6MQC2	Bd0553	YkuD domain-containing protein	protein conserved in bacteria	9.46e-159	9.46e-159	T2h_vs_AP+Ec	2.01885	2.68007e-13	10	TRUE	TRUE
Q6MQA3	Bd0575	Iron-regulated protein A	Imelysin	9.02e-255	9.02e-255	T2h_vs_AP+Ec	2.00673	7.83168e-11	8	TRUE	FALSE
Q6MLX9	Bd1874	Uncharacterized protein	Belongs to the peptidase M48B family	4.44e-221	4.44e-221	T4h_vs_AP+Ec	2.00584	3.41309e-20	12	TRUE	FALSE
Q6MRB8	Bd0172	Uncharacterized protein	-	#N/A	#N/A	T45m_vs_AP+Ec	2.003	1.34105e-08	20	TRUE	FALSE
Q6MP64	Bd1000	Uncharacterized protein	-	#N/A	#N/A	T4h_vs_AP+Ec	2.00104	1.13951e-17	10	TRUE	FALSE
Q6MLU8	Bd1906	Uncharacterized protein	-	#N/A	#N/A	T3h_vs_AP+Ec	1.99893	4.91313e-13	5	TRUE	FALSE
Q6MKL2	Bd2376	Uncharacterized protein	biopolymer transport protein	3.59e-102	3.59e-102	T4h_vs_AP+Ec	1.99443	7.48962e-11	8	TRUE	FALSE
Q6MQQ9	Bd0401	Uncharacterized protein	-	#N/A	#N/A	T45m_vs_AP+Ec	1.99356	2.3718e-19	38	TRUE	FALSE
Q6MPP7	Bd0801	HTH cro/C1-type domain-containing protein	sequence-specific DNA binding	5.89e-66	5.89e-66	T4h_vs_AP+Ec	1.99218	5.79305e-14	4	TRUE	TRUE
Q6MHM3	Bd3518	Uncharacterized protein	-	#N/A	#N/A	T1h_vs_AP+Ec	1.98961	1.23258e-10	5	TRUE	FALSE
Q6MQP0	Bd0420	Putative adventurous gliding motility protein R	Adventurous gliding motility	1.12e-164	1.12e-164	T45m_vs_AP+Ec	1.98844	9.1513e-09	10	TRUE	FALSE
Q6MKR4	Bd2321	Subtilisin-like serine protease	Subtilase family	0.0	0.0	T4h_vs_AP+Ec	1.98643	2.73945e-13	27	TRUE	FALSE
Q6MQH1	Bd0496	Uncharacterized protein	-	#N/A	#N/A	T2h_vs_AP+Ec	1.98303	3.58388e-06	1	TRUE	TRUE
Q6MIT6	Bd3062	Uncharacterized protein	-	#N/A	#N/A	T45m_vs_AP+Ec	1.98044	1.54075e-16	19	TRUE	FALSE
Q6MNA2	Bd1358	Putative peptidoglycan-binding protein	Peptidoglycan-binding domain 1 protein	0.0	0.0	T45m_vs_AP+Ec	1.97758	8.26008e-18	19	TRUE	FALSE
Q6MQP0	Bd0420	Putative adventurous gliding motility protein R	Adventurous gliding motility	1.12e-164	1.12e-164	T2h_vs_AP+Ec	1.97637	3.24264e-09	10	TRUE	FALSE
Q6MID7	Bd3224	Uncharacterized protein	Copper chaperone PCu(A)C	5.23e-91	5.23e-91	T5h_vs_AP+Ec	1.97222	2.84697e-19	11	TRUE	FALSE
Q6MRG6	Bd0119	Flp1_like domain-containing protein	Putative Flagellin, Flp1-like, domain	7.98e-33	7.98e-33	T15m_vs_AP+Ec	1.97114	4.09585e-08	3	TRUE	FALSE
Q6MGT7	Bd3834	DNA-directed DNA polymerase	DNA polymerase III	2.62e-159	2.62e-159	T3h_vs_AP+Ec	1.9619	1.00017e-11	8	TRUE	FALSE
Q6MHQ1	Bd3489	Uncharacterized protein	-	#N/A	#N/A	T6h_vs_AP+Ec	1.96134	3.39789e-16	8	TRUE	FALSE
Q6MHM3	Bd3518	Uncharacterized protein	-	#N/A	#N/A	T2h_vs_AP+Ec	1.96035	7.61954e-11	5	TRUE	FALSE
Q6MI19	Bd3360	Probable transcriptional regulatory protein zraR	two component, sigma54 specific, transcriptional regulator, Fis family	0.0	0.0	T3h_vs_AP+Ec	1.95687	5.73782e-16	27	TRUE	FALSE
Q6MKL6	Bd2372	Hypothetical abductin-like protein	Interacts with outer membrane receptor proteins that carry out high-affinity binding and energy dependent uptake into the periplasmic space of specific substrates. It could act to transduce energy from the cytoplasmic membrane to specific energy- requiring processes in the outer membrane, resulting in the release into the periplasm of ligands bound by these outer membrane proteins	3.94e-252	3.94e-252	T3h_vs_AP+Ec	1.95594	5.59374e-18	15	TRUE	FALSE
Q6MKG3	Bd2430	Uncharacterized protein	-	#N/A	#N/A	T30m_vs_AP+Ec	1.95389	3.02526e-12	22	TRUE	FALSE
Q6MI79	Bd3290	DUF3817 domain-containing protein	Domain of unknown function (DUF3817)	4.12e-61	4.12e-61	T3h_vs_AP+Ec	1.95332	6.35126e-14	2	TRUE	FALSE
Q6MII8	Bd3169	Uncharacterized protein	-	#N/A	#N/A	T4h_vs_AP+Ec	1.94949	5.1354e-09	8	TRUE	FALSE
Q6MIG9	Bd3189	Cell division protein FtsZ	Essential cell division protein that forms a contractile ring structure (Z ring) at the future cell division site. The regulation of the ring assembly controls the timing and the location of cell division. One of the functions of the FtsZ ring is to recruit other cell division proteins to the septum to produce a new cell wall between the dividing cells. Binds GTP and shows GTPase activity	0.0	0.0	T5h_vs_AP+Ec	1.94923	5.24783e-14	28	TRUE	FALSE
Q6MNS9	Bd1158	Chromosome partition protein Smc	Required for chromosome condensation and partitioning	0.0	0.0	T4h_vs_AP+Ec	1.94881	1.07916e-17	83	TRUE	FALSE
Q6MMI9	Bd1640	Transcriptional regulator	PFAM regulatory protein, MerR	9.11e-118	9.11e-118	T4h_vs_AP+Ec	1.94572	1.24385e-11	10	TRUE	FALSE
Q6MQQ9	Bd0401	Uncharacterized protein	-	#N/A	#N/A	T1h_vs_AP+Ec	1.94109	4.03463e-19	38	TRUE	FALSE
Q6MJ95	Bd2887	Glutaredoxin	Belongs to the glutaredoxin family. Monothiol subfamily	2.21e-70	2.21e-70	T4h_vs_AP+Ec	1.934	1.97576e-22	3	TRUE	FALSE
Q6MNA2	Bd1358	Putative peptidoglycan-binding protein	Peptidoglycan-binding domain 1 protein	0.0	0.0	T2h_vs_AP+Ec	1.93391	7.16113e-18	19	TRUE	FALSE
Q6MRB8	Bd0172	Uncharacterized protein	-	#N/A	#N/A	T1h_vs_AP+Ec	1.9328	2.46649e-08	20	TRUE	FALSE
Q6MQ01	Bd0687	HTH cro/C1-type domain-containing protein	-	#N/A	#N/A	T4h_vs_AP+Ec	1.93053	2.84602e-09	11	TRUE	FALSE
Q6MNX8	Bd1098	Transcriptional repressor NrdR	Negatively regulates transcription of bacterial ribonucleotide reductase nrd genes and operons by binding to NrdR- boxes	1.02e-150	1.02e-150	T3h_vs_AP+Ec	1.92743	1.65173e-16	6	TRUE	FALSE
Q6MP21	Bd1047	Uncharacterized protein	17 kDa outer membrane surface antigen	2e-199	2e-199	T45m_vs_AP+Ec	1.92669	1.97298e-15	28	TRUE	FALSE
Q6MQA3	Bd0575	Iron-regulated protein A	Imelysin	9.02e-255	9.02e-255	T3h_vs_AP+Ec	1.92552	1.20043e-10	8	TRUE	FALSE
Q6MP66	Bd0998	Uncharacterized protein	-	#N/A	#N/A	T2h_vs_AP+Ec	1.91908	1.46852e-17	13	TRUE	FALSE
Q6MJJ0	Bd2787	Uncharacterized protein	-	#N/A	#N/A	T2h_vs_AP+Ec	1.91399	5.66044e-11	5	TRUE	FALSE
Q6MID7	Bd3224	Uncharacterized protein	Copper chaperone PCu(A)C	5.23e-91	5.23e-91	T4h_vs_AP+Ec	1.91344	1.70662e-19	11	TRUE	FALSE
Q6MKL5	Bd2373	Uncharacterized protein	-	#N/A	#N/A	T5h_vs_AP+Ec	1.91218	4.55519e-10	3	TRUE	TRUE
Q6MIT0	Bd3068	Acyl-CoA desaturase	desaturase	5.59e-273	5.59e-273	T4h_vs_AP+Ec	1.91187	2.16985e-16	16	TRUE	FALSE
Q6MQP7	Bd0413	Uncharacterized protein	-	#N/A	#N/A	T1h_vs_AP+Ec	1.90975	2.62697e-21	23	TRUE	FALSE
Q6MHQ5	Bd3486	3-deoxy-7-phosphoheptalonate synthase/chorismate mutase	PFAM DAHP synthetase I KDSA	2.08e-239	2.08e-239	T5h_vs_AP+Ec	1.90286	3.26622e-19	9	TRUE	FALSE
Q6MMK1	Bd1627	3-hydroxy-3-methylglutaryl coenzyme A reductase	Belongs to the HMG-CoA reductase family	6.32e-310	6.32e-310	T3h_vs_AP+Ec	1.89026	8.11098e-22	17	TRUE	FALSE
Q6MNQ7	Bd1183	Uncharacterized protein	-	#N/A	#N/A	T45m_vs_AP+Ec	1.88258	6.8166e-15	8	TRUE	FALSE
Q6MKY2	Bd2244	Uncharacterized protein	-	#N/A	#N/A	T7h_vs_AP+Ec	1.88129	4.49501e-14	7	TRUE	FALSE
Q6MNQ7	Bd1183	Uncharacterized protein	-	#N/A	#N/A	T30m_vs_AP+Ec	1.88069	1.13347e-14	8	TRUE	FALSE
Q6MQP8	Bd0412	Uncharacterized protein	-	#N/A	#N/A	T30m_vs_AP+Ec	1.8785	1.73029e-09	16	TRUE	FALSE
Q6MKL6	Bd2372	Hypothetical abductin-like protein	Interacts with outer membrane receptor proteins that carry out high-affinity binding and energy dependent uptake into the periplasmic space of specific substrates. It could act to transduce energy from the cytoplasmic membrane to specific energy- requiring processes in the outer membrane, resulting in the release into the periplasm of ligands bound by these outer membrane proteins	3.94e-252	3.94e-252	T5h_vs_AP+Ec	1.87825	5.82782e-17	15	TRUE	FALSE
Q6MNQ7	Bd1183	Uncharacterized protein	-	#N/A	#N/A	T1h_vs_AP+Ec	1.87535	5.57471e-15	8	TRUE	FALSE
Q6MN91	Bd1369	BD_b_sandwich domain-containing protein	-	#N/A	#N/A	T6h_vs_AP+Ec	1.87521	7.96402e-11	21	TRUE	FALSE
Q6MIT6	Bd3062	Uncharacterized protein	-	#N/A	#N/A	T30m_vs_AP+Ec	1.87353	2.02564e-15	19	TRUE	FALSE
Q6MNB2	Bd1348	Putative cation-transporting ATPase	mercury ion transmembrane transporter activity	2.27e-54	2.27e-54	T5h_vs_AP+Ec	1.86365	3.47991e-13	4	TRUE	FALSE
Q6MLJ3	Bd2016	Uncharacterized protein	Uncharacterized ACR, COG1399	9.89e-164	9.89e-164	T3h_vs_AP+Ec	1.85882	1.36665e-21	4	TRUE	FALSE
Q6MI19	Bd3360	Probable transcriptional regulatory protein zraR	two component, sigma54 specific, transcriptional regulator, Fis family	0.0	0.0	T2h_vs_AP+Ec	1.85874	8.17013e-15	27	TRUE	FALSE
Q6MQ55	Bd0629	Trypsin	serine-type endopeptidase activity	1.69e-188	1.69e-188	T2h_vs_AP+Ec	1.8584	4.6262e-12	10	TRUE	FALSE
Q6MLP8	Bd1959	DUF2183 domain-containing protein	Uncharacterized conserved protein (DUF2183)	4.18e-195	4.18e-195	T4h_vs_AP+Ec	1.85748	2.39927e-10	10	TRUE	TRUE
Q6MPG8	Bd0886	SH3b domain-containing protein	ErfK ybiS ycfS ynhG family protein	0.0	0.0	T30m_vs_AP+Ec	1.85573	1.55694e-15	29	TRUE	FALSE
Q6MKQ8	Bd2327	Uncharacterized protein	-	#N/A	#N/A	T1h_vs_AP+Ec	1.8549	8.03382e-14	9	TRUE	TRUE
Q6MNS9	Bd1158	Chromosome partition protein Smc	Required for chromosome condensation and partitioning	0.0	0.0	T3h_vs_AP+Ec	1.85402	8.08259e-17	83	TRUE	FALSE
Q6MH22	Bd3741	YkuD domain-containing protein	ErfK ybiS ycfS ynhG family protein	1.5e-186	1.5e-186	T45m_vs_AP+Ec	1.85156	7.4749e-13	15	TRUE	FALSE
Q6MIK0	Bd3155	Uncharacterized protein	-	#N/A	#N/A	T1h_vs_AP+Ec	1.85094	4.22923e-07	2	TRUE	TRUE
Q6MHM3	Bd3518	Uncharacterized protein	-	#N/A	#N/A	T45m_vs_AP+Ec	1.85067	1.31838e-09	5	TRUE	FALSE
Q6MQ32	Bd0655	Uncharacterized protein	-	#N/A	#N/A	T2h_vs_AP+Ec	1.84984	3.11404e-07	2	TRUE	TRUE
Q6MKQ8	Bd2327	Uncharacterized protein	-	#N/A	#N/A	T2h_vs_AP+Ec	1.84842	4.33369e-14	9	TRUE	TRUE
Q6MLZ4	Bd1859	Uncharacterized protein	-	#N/A	#N/A	T2h_vs_AP+Ec	1.84754	1.36252e-21	35	TRUE	FALSE
Q6MKV8	Bd2269	Serine protease, subtilase family	PFAM peptidase S8 and S53, subtilisin, kexin, sedolisin	0.0	0.0	T5h_vs_AP+Ec	1.84678	1.05421e-15	19	TRUE	FALSE
Q6MGL9	Bd3906	Partition protein, ParA homolog	PFAM Cobyrinic acid ac-diamide synthase	9.46e-201	9.46e-201	T2h_vs_AP+Ec	1.84601	6.9968e-06	10	TRUE	FALSE
Q6MIT5	Bd3063	Transcriptional regulator	Sigma-54 interaction domain	9.01e-255	9.01e-255	T45m_vs_AP+Ec	1.84598	5.14373e-16	21	TRUE	FALSE
Q6MJZ0	Bd2626	Uncharacterized protein	Belongs to the UPF0109 family	8.21e-57	8.21e-57	T6h_vs_AP+Ec	1.8406	1.28604e-18	7	TRUE	FALSE
Q6MQQ9	Bd0401	Uncharacterized protein	-	#N/A	#N/A	T30m_vs_AP+Ec	1.83758	9.52758e-18	38	TRUE	FALSE
Q6MMK1	Bd1627	3-hydroxy-3-methylglutaryl coenzyme A reductase	Belongs to the HMG-CoA reductase family	6.32e-310	6.32e-310	T4h_vs_AP+Ec	1.83439	1.56246e-21	17	TRUE	FALSE
Q6MPP7	Bd0801	HTH cro/C1-type domain-containing protein	sequence-specific DNA binding	5.89e-66	5.89e-66	T3h_vs_AP+Ec	1.83135	7.09808e-13	4	TRUE	TRUE
Q6MMU9	Bd1524	DUF883_C domain-containing protein	-	#N/A	#N/A	T7h_vs_AP+Ec	1.83045	8.04292e-06	6	TRUE	FALSE
Q6MQP5	Bd0415	Uncharacterized protein	-	#N/A	#N/A	T45m_vs_AP+Ec	1.83028	3.47994e-14	29	TRUE	FALSE
Q6MQP2	Bd0418	Uncharacterized protein	biopolymer transport protein	1.36e-106	1.36e-106	T1h_vs_AP+Ec	1.82321	6.28073e-13	8	TRUE	FALSE
Q6MP66	Bd0998	Uncharacterized protein	-	#N/A	#N/A	T4h_vs_AP+Ec	1.81506	3.26595e-17	13	TRUE	FALSE
Q6MKL1	Bd2377	Adventurous gliding motility protein R	Adventurous gliding motility	3.36e-164	3.36e-164	T3h_vs_AP+Ec	1.81484	4.25979e-06	9	TRUE	FALSE
Q6MLZ4	Bd1859	Uncharacterized protein	-	#N/A	#N/A	T4h_vs_AP+Ec	1.81392	1.133e-21	35	TRUE	FALSE
Q6MK73	Bd2538	Uncharacterized protein	-	#N/A	#N/A	T1h_vs_AP+Ec	1.81248	1.75984e-17	24	TRUE	FALSE
Q6MND1	Bd1327	Uncharacterized protein	-	#N/A	#N/A	T5h_vs_AP+Ec	1.80859	3.74969e-15	10	TRUE	FALSE
Q6MKL4	Bd2374	Uncharacterized protein	-	#N/A	#N/A	T3h_vs_AP+Ec	1.80687	4.20085e-14	59	TRUE	FALSE
Q6MLJ3	Bd2016	Uncharacterized protein	Uncharacterized ACR, COG1399	9.89e-164	9.89e-164	T4h_vs_AP+Ec	1.80664	2.55918e-21	4	TRUE	FALSE
Q6ML26	Bd2196	Sec-independent protein translocase protein TatA	Part of the twin-arginine translocation (Tat) system that transports large folded proteins containing a characteristic twin-arginine motif in their signal peptide across membranes. TatA could form the protein-conducting channel of the Tat system	2.38e-46	2.38e-46	T6h_vs_AP+Ec	1.8037	2.83562e-22	5	TRUE	FALSE
Q6MPG8	Bd0886	SH3b domain-containing protein	ErfK ybiS ycfS ynhG family protein	0.0	0.0	T2h_vs_AP+Ec	1.80356	7.41798e-16	29	TRUE	FALSE
Q6MQC2	Bd0553	YkuD domain-containing protein	protein conserved in bacteria	9.46e-159	9.46e-159	T3h_vs_AP+Ec	1.80255	3.75349e-12	10	TRUE	TRUE
Q6MI41	Bd3334	Uncharacterized protein	L,D-transpeptidase catalytic domain	2.23e-191	2.23e-191	T1h_vs_AP+Ec	1.79851	2.27334e-15	8	TRUE	FALSE
Q6MJ95	Bd2887	Glutaredoxin	Belongs to the glutaredoxin family. Monothiol subfamily	2.21e-70	2.21e-70	T3h_vs_AP+Ec	1.79745	3.12069e-21	3	TRUE	FALSE
Q6MRG2	Bd0123	Putative TPR domain protein	TPR repeat	1.89e-168	1.89e-168	T4h_vs_AP+Ec	1.79596	9.3527e-12	12	TRUE	FALSE
Q6MR65	Bd0234	Anthranilate synthase component II	glutamine amidotransferases	4.35e-198	4.35e-198	T5h_vs_AP+Ec	1.79238	1.85125e-17	9	TRUE	TRUE
Q6MHW4	Bd3420	Thymidine kinase	Thymidine kinase	3.74e-148	3.74e-148	T4h_vs_AP+Ec	1.79206	1.03474e-09	4	TRUE	FALSE
Q6MNX8	Bd1098	Transcriptional repressor NrdR	Negatively regulates transcription of bacterial ribonucleotide reductase nrd genes and operons by binding to NrdR- boxes	1.02e-150	1.02e-150	T4h_vs_AP+Ec	1.78988	1.92548e-15	6	TRUE	FALSE
Q6MNX8	Bd1098	Transcriptional repressor NrdR	Negatively regulates transcription of bacterial ribonucleotide reductase nrd genes and operons by binding to NrdR- boxes	1.02e-150	1.02e-150	T2h_vs_AP+Ec	1.78988	5.51628e-15	6	TRUE	FALSE
Q6MJQ4	Bd2715	BD_b_sandwich domain-containing protein	-	#N/A	#N/A	T6h_vs_AP+Ec	1.7894	2.14071e-12	12	TRUE	FALSE
Q6MQP4	Bd0416	Hypothetical abductin-like protein	Gram-negative bacterial TonB protein C-terminal	1.06e-279	1.06e-279	T45m_vs_AP+Ec	1.78299	9.76194e-12	12	TRUE	FALSE
Q6MPS0	Bd0774	Uncharacterized protein	-	#N/A	#N/A	T2h_vs_AP+Ec	1.78189	6.47962e-12	2	TRUE	TRUE
Q6MQD1	Bd0543	Flagellar assembly factor FliW	Binds to the C-terminal region of flagellin, which is implicated in polymerization, and participates in the assembly of the flagellum	1.34e-120	1.34e-120	T3h_vs_AP+Ec	1.78145	9.02238e-16	10	TRUE	FALSE
Q6MKC2	Bd2480	Uncharacterized protein	pyruvate-flavodoxin oxidoreductase activity	0.0	0.0	T1h_vs_AP+Ec	1.77749	1.17092e-18	20	TRUE	FALSE
Q6MH21	Bd3742	Uncharacterized protein	-	#N/A	#N/A	T3h_vs_AP+Ec	1.77669	2.78319e-17	9	TRUE	FALSE
Q6MJK0	Bd2777	Predicted hydrolase of HD superfamily	hydrolases of HD superfamily	8.58e-139	8.58e-139	T3h_vs_AP+Ec	1.7763	6.34532e-15	8	TRUE	FALSE
Q6MLN1	Bd1976	Uncharacterized protein	Participates in chromosomal partition during cell division. May act via the formation of a condensin-like complex containing Smc and ScpB that pull DNA away from mid-cell into both cell halves	4.77e-224	4.77e-224	T4h_vs_AP+Ec	1.77602	1.5752e-17	13	TRUE	FALSE
Q6MQP4	Bd0416	Hypothetical abductin-like protein	Gram-negative bacterial TonB protein C-terminal	1.06e-279	1.06e-279	T1h_vs_AP+Ec	1.77352	9.95169e-12	12	TRUE	FALSE
Q6MJ95	Bd2887	Glutaredoxin	Belongs to the glutaredoxin family. Monothiol subfamily	2.21e-70	2.21e-70	T5h_vs_AP+Ec	1.77119	1.77764e-20	3	TRUE	FALSE
Q6MLH7	Bd2033	Fido domain-containing protein	Fic/DOC family	0.0	0.0	T1h_vs_AP+Ec	1.76741	1.17979e-14	49	TRUE	FALSE
Q6MLH7	Bd2033	Fido domain-containing protein	Fic/DOC family	0.0	0.0	T45m_vs_AP+Ec	1.76649	1.6182e-14	49	TRUE	FALSE
Q6MKQ8	Bd2327	Uncharacterized protein	-	#N/A	#N/A	T45m_vs_AP+Ec	1.76538	5.65237e-13	9	TRUE	TRUE
Q6ML26	Bd2196	Sec-independent protein translocase protein TatA	Part of the twin-arginine translocation (Tat) system that transports large folded proteins containing a characteristic twin-arginine motif in their signal peptide across membranes. TatA could form the protein-conducting channel of the Tat system	2.38e-46	2.38e-46	T2h_vs_AP+Ec	1.76338	1.17737e-22	5	TRUE	FALSE
Q6MRB8	Bd0172	Uncharacterized protein	-	#N/A	#N/A	T15m_vs_AP+Ec	1.76268	8.8416e-07	20	TRUE	FALSE
Q6MR65	Bd0234	Anthranilate synthase component II	glutamine amidotransferases	4.35e-198	4.35e-198	T6h_vs_AP+Ec	1.76244	4.6745e-17	9	TRUE	TRUE
Q6MGX9	Bd3790	J domain-containing protein	Helix-turn-helix domain	1.11e-142	1.11e-142	T4h_vs_AP+Ec	1.75859	3.59835e-20	14	TRUE	FALSE
Q6MLH7	Bd2033	Fido domain-containing protein	Fic/DOC family	0.0	0.0	T30m_vs_AP+Ec	1.75578	3.6876e-14	49	TRUE	FALSE
Q6MIG8	Bd3190	Cell division protein FtsA	Cell division protein that is involved in the assembly of the Z ring. May serve as a membrane anchor for the Z ring	3.27e-295	3.27e-295	T5h_vs_AP+Ec	1.75431	3.68351e-11	23	TRUE	FALSE
Q6MLW4	Bd1889	Uncharacterized protein	toxin-antitoxin pair type II binding	8.75e-90	8.75e-90	T1h_vs_AP+Ec	1.75287	2.63476e-12	6	TRUE	TRUE
Q6MHR8	Bd3472	Uncharacterized protein	-	#N/A	#N/A	T4h_vs_AP+Ec	1.75246	1.59064e-08	6	TRUE	FALSE
Q6MLJ3	Bd2016	Uncharacterized protein	Uncharacterized ACR, COG1399	9.89e-164	9.89e-164	T2h_vs_AP+Ec	1.74692	2.7084e-20	4	TRUE	FALSE
Q6MQT0	Bd0380	Outer membrane protein A	chlorophyll binding	7.76e-109	7.76e-109	T5h_vs_AP+Ec	1.74598	1.41414e-10	14	TRUE	FALSE
Q6MKC7	Bd2474	TPR_21 domain-containing protein	protein trimerization	2.8e-113	2.8e-113	T4h_vs_AP+Ec	1.74593	1.19287e-13	8	TRUE	FALSE
Q6MQJ8	Bd0468	Putative peptidoglycan GlcNAc deacetylase	Polysaccharide deacetylase	1.26e-212	1.26e-212	T30m_vs_AP+Ec	1.74356	4.35506e-16	8	TRUE	FALSE
Q6MIZ7	Bd2997	Uncharacterized protein	-	#N/A	#N/A	T4h_vs_AP+Ec	1.74021	0.00172237	2	TRUE	TRUE
Q6MI95	Bd3273	Putative metalloendopeptidase	RDD family	3.25e-180	3.25e-180	T5h_vs_AP+Ec	1.73802	1.29156e-13	10	TRUE	FALSE
Q6MGM0	Bd3905	Chromosome partitioning protein	Belongs to the ParB family	4.4e-188	4.4e-188	T5h_vs_AP+Ec	1.73602	2.6712e-15	28	TRUE	FALSE
Q6MLM3	Bd1984	Ribonucleoside-diphosphate reductase	Catalyzes the reduction of ribonucleotides to deoxyribonucleotides. May function to provide a pool of deoxyribonucleotide precursors for DNA repair during oxygen limitation and or for immediate growth after restoration of oxygen	0.0	0.0	T5h_vs_AP+Ec	1.73526	7.81756e-13	45	TRUE	FALSE
Q6MLU8	Bd1906	Uncharacterized protein	-	#N/A	#N/A	T4h_vs_AP+Ec	1.73318	3.66524e-11	5	TRUE	FALSE
Q6MKD6	Bd2463	Uncharacterized protein	-	#N/A	#N/A	T2h_vs_AP+Ec	1.73246	4.59708e-23	9	TRUE	FALSE
Q6MI41	Bd3334	Uncharacterized protein	L,D-transpeptidase catalytic domain	2.23e-191	2.23e-191	T45m_vs_AP+Ec	1.73104	1.20062e-14	8	TRUE	FALSE
Q6MNR2	Bd1176	Uncharacterized protein	ErfK ybiS ycfS ynhG family protein	0.0	0.0	T2h_vs_AP+Ec	1.731	7.48854e-19	33	TRUE	FALSE
Q6MIA5	Bd3261	Uncharacterized protein	-	#N/A	#N/A	T4h_vs_AP+Ec	1.7297	5.59764e-14	14	TRUE	FALSE
P62212	Bd0512	Protein RecA	Can catalyze the hydrolysis of ATP in the presence of single-stranded DNA, the ATP-dependent uptake of single-stranded DNA by duplex DNA, and the ATP-dependent hybridization of homologous single-stranded DNAs. It interacts with LexA causing its activation and leading to its autocatalytic cleavage	6.72e-265	6.72e-265	T5h_vs_AP+Ec	1.72947	4.022e-13	26	TRUE	FALSE
Q6MQP5	Bd0415	Uncharacterized protein	-	#N/A	#N/A	T2h_vs_AP+Ec	1.71918	1.015e-13	29	TRUE	FALSE
Q6MNQ7	Bd1183	Uncharacterized protein	-	#N/A	#N/A	T2h_vs_AP+Ec	1.71726	4.8811e-14	8	TRUE	FALSE
Q6MPV7	Bd0733	Dual-specificity RNA methyltransferase RlmN	Specifically methylates position 2 of adenine 2503 in 23S rRNA and position 2 of adenine 37 in tRNAs	3.51e-294	3.51e-294	T3h_vs_AP+Ec	1.71384	1.37842e-12	15	TRUE	FALSE
Q6MLN0	Bd1977	Uncharacterized protein	Participates in chromosomal partition during cell division. May act via the formation of a condensin-like complex containing Smc and ScpA that pull DNA away from mid-cell into both cell halves	2.35e-296	2.35e-296	T5h_vs_AP+Ec	1.71325	8.7173e-13	20	TRUE	FALSE
Q6MIK0	Bd3155	Uncharacterized protein	-	#N/A	#N/A	T2h_vs_AP+Ec	1.71123	8.26647e-07	2	TRUE	TRUE
Q6MIT6	Bd3062	Uncharacterized protein	-	#N/A	#N/A	T2h_vs_AP+Ec	1.71121	8.68422e-15	19	TRUE	FALSE
P62212	Bd0512	Protein RecA	Can catalyze the hydrolysis of ATP in the presence of single-stranded DNA, the ATP-dependent uptake of single-stranded DNA by duplex DNA, and the ATP-dependent hybridization of homologous single-stranded DNAs. It interacts with LexA causing its activation and leading to its autocatalytic cleavage	6.72e-265	6.72e-265	T2h_vs_AP+Ec	1.7085	7.62109e-13	26	TRUE	FALSE
Q6MLF9	Bd2052	Uncharacterized protein	-	#N/A	#N/A	T4h_vs_AP+Ec	1.70781	8.1483e-11	5	TRUE	FALSE
Q6MQH1	Bd0496	Uncharacterized protein	-	#N/A	#N/A	T4h_vs_AP+Ec	1.70746	2.30672e-05	1	TRUE	TRUE
Q6MKM7	Bd2361	Uncharacterized protein	-	#N/A	#N/A	T30m_vs_AP+Ec	1.70722	7.93648e-10	18	TRUE	FALSE
Q6MR23	Bd0278	Uncharacterized protein	-	#N/A	#N/A	T5h_vs_AP+Ec	1.7055	6.73718e-09	5	TRUE	TRUE
Q6MK73	Bd2538	Uncharacterized protein	-	#N/A	#N/A	T2h_vs_AP+Ec	1.70412	7.72271e-17	24	TRUE	FALSE
Q6MH22	Bd3741	YkuD domain-containing protein	ErfK ybiS ycfS ynhG family protein	1.5e-186	1.5e-186	T3h_vs_AP+Ec	1.70246	1.61061e-12	15	TRUE	FALSE
Q6MJ95	Bd2887	Glutaredoxin	Belongs to the glutaredoxin family. Monothiol subfamily	2.21e-70	2.21e-70	T6h_vs_AP+Ec	1.69875	1.23603e-19	3	TRUE	FALSE
Q6MQ32	Bd0655	Uncharacterized protein	-	#N/A	#N/A	T6h_vs_AP+Ec	1.69839	1.51411e-06	2	TRUE	TRUE
Q6MH58	Bd3700	DUF4423 domain-containing protein	Domain of unknown function (DUF4423)	2.31e-245	2.31e-245	T5h_vs_AP+Ec	1.69083	4.77974e-08	16	TRUE	FALSE
Q6MQP1	Bd0419	Putative Adventurous gliding motility protein V	biopolymer transport protein	8.5e-100	8.5e-100	T30m_vs_AP+Ec	1.69008	1.82694e-07	6	TRUE	TRUE
Q6MP64	Bd1000	Uncharacterized protein	-	#N/A	#N/A	T2h_vs_AP+Ec	1.68655	1.42394e-14	10	TRUE	FALSE
Q6MHQ1	Bd3489	Uncharacterized protein	-	#N/A	#N/A	T7h_vs_AP+Ec	1.68645	5.60179e-14	8	TRUE	FALSE
Q6MH23	Bd3740	Uncharacterized protein	-	#N/A	#N/A	T3h_vs_AP+Ec	1.68136	7.32611e-10	9	TRUE	FALSE
Q6MHI5	Bd3557	Uncharacterized protein	-	#N/A	#N/A	T3h_vs_AP+Ec	1.68091	1.10023e-12	6	TRUE	FALSE
Q6MLW8	Bd1885	HTH cro/C1-type domain-containing protein	addiction module antidote protein HigA	4.46e-185	4.46e-185	T2h_vs_AP+Ec	1.68082	1.38538e-19	21	TRUE	FALSE
Q6MHW4	Bd3420	Thymidine kinase	Thymidine kinase	3.74e-148	3.74e-148	T3h_vs_AP+Ec	1.67994	5.72415e-09	4	TRUE	FALSE
Q6MLW4	Bd1889	Uncharacterized protein	toxin-antitoxin pair type II binding	8.75e-90	8.75e-90	T45m_vs_AP+Ec	1.67955	1.19863e-11	6	TRUE	TRUE
Q6MIS0	Bd3079	Putative serine proteinase	-	#N/A	#N/A	T3h_vs_AP+Ec	1.67938	1.02892e-08	3	TRUE	FALSE
Q6MKR4	Bd2321	Subtilisin-like serine protease	Subtilase family	0.0	0.0	T3h_vs_AP+Ec	1.67924	5.07392e-11	27	TRUE	FALSE
Q6MGT7	Bd3834	DNA-directed DNA polymerase	DNA polymerase III	2.62e-159	2.62e-159	T4h_vs_AP+Ec	1.67904	7.77486e-10	8	TRUE	FALSE
Q6MI95	Bd3273	Putative metalloendopeptidase	RDD family	3.25e-180	3.25e-180	T3h_vs_AP+Ec	1.67751	2.14808e-13	10	TRUE	FALSE
Q6MQP7	Bd0413	Uncharacterized protein	-	#N/A	#N/A	T45m_vs_AP+Ec	1.67715	5.23625e-19	23	TRUE	FALSE
Q6MIT0	Bd3068	Acyl-CoA desaturase	desaturase	5.59e-273	5.59e-273	T3h_vs_AP+Ec	1.67493	2.36688e-14	16	TRUE	FALSE
Q6MQP6	Bd0414	Uncharacterized protein	Has lipid A 3-O-deacylase activity. Hydrolyzes the ester bond at the 3 position of lipid A, a bioactive component of lipopolysaccharide (LPS), thereby releasing the primary fatty acyl moiety	1.89e-171	1.89e-171	T5h_vs_AP+Ec	1.67492	3.44735e-09	12	TRUE	FALSE
Q6MLP8	Bd1959	DUF2183 domain-containing protein	Uncharacterized conserved protein (DUF2183)	4.18e-195	4.18e-195	T3h_vs_AP+Ec	1.67378	3.44886e-09	10	TRUE	TRUE
Q6MR75	Bd0223	Putative regulator for granula-associated protein	regulator	5.2e-121	5.2e-121	T1h_vs_AP+Ec	1.67228	9.39378e-15	18	TRUE	FALSE
Q6MKM0	Bd2368	Uncharacterized protein	cell adhesion involved in biofilm formation	3.9e-243	3.9e-243	T5h_vs_AP+Ec	1.67177	1.94059e-13	10	TRUE	FALSE
Q6MKD6	Bd2463	Uncharacterized protein	-	#N/A	#N/A	T30m_vs_AP+Ec	1.671	3.43649e-22	9	TRUE	FALSE
Q6MR65	Bd0234	Anthranilate synthase component II	glutamine amidotransferases	4.35e-198	4.35e-198	T7h_vs_AP+Ec	1.66675	3.7182e-16	9	TRUE	TRUE
Q6MK73	Bd2538	Uncharacterized protein	-	#N/A	#N/A	T45m_vs_AP+Ec	1.66655	5.14373e-16	24	TRUE	FALSE
Q6MKC2	Bd2480	Uncharacterized protein	pyruvate-flavodoxin oxidoreductase activity	0.0	0.0	T45m_vs_AP+Ec	1.66556	2.01204e-17	20	TRUE	FALSE
Q6MKN4	Bd2354	THIF family protein	PFAM UBA THIF-type NAD FAD binding protein	6.72e-205	6.72e-205	T2h_vs_AP+Ec	1.66551	4.18623e-12	14	TRUE	FALSE
Q6MKY2	Bd2244	Uncharacterized protein	-	#N/A	#N/A	T6h_vs_AP+Ec	1.66389	1.85811e-12	7	TRUE	FALSE
Q6ML27	Bd2195	Uncharacterized protein	-	#N/A	#N/A	T2h_vs_AP+Ec	1.66297	5.74155e-16	7	TRUE	FALSE
Q6ML27	Bd2195	Uncharacterized protein	-	#N/A	#N/A	T1h_vs_AP+Ec	1.66147	1.1921e-15	7	TRUE	FALSE
Q6MPN5	Bd0813	Uncharacterized protein	-	#N/A	#N/A	T1h_vs_AP+Ec	1.66122	2.92566e-11	17	TRUE	FALSE
Q6MI79	Bd3290	DUF3817 domain-containing protein	Domain of unknown function (DUF3817)	4.12e-61	4.12e-61	T5h_vs_AP+Ec	1.6609	1.72105e-11	2	TRUE	FALSE
Q6MID7	Bd3224	Uncharacterized protein	Copper chaperone PCu(A)C	5.23e-91	5.23e-91	T6h_vs_AP+Ec	1.65711	1.62568e-16	11	TRUE	FALSE
Q6MIT0	Bd3068	Acyl-CoA desaturase	desaturase	5.59e-273	5.59e-273	T5h_vs_AP+Ec	1.65304	7.16032e-14	16	TRUE	FALSE
Q6MI19	Bd3360	Probable transcriptional regulatory protein zraR	two component, sigma54 specific, transcriptional regulator, Fis family	0.0	0.0	T4h_vs_AP+Ec	1.64845	1.64387e-13	27	TRUE	FALSE
Q6MI02	Bd3380	Uncharacterized protein	-	#N/A	#N/A	T1h_vs_AP+Ec	1.6472	6.72039e-13	6	TRUE	FALSE
Q6MIZ4	Bd3000	Uncharacterized protein	-	#N/A	#N/A	T3h_vs_AP+Ec	1.64625	5.43958e-26	20	TRUE	FALSE
Q6MQ55	Bd0629	Trypsin	serine-type endopeptidase activity	1.69e-188	1.69e-188	T3h_vs_AP+Ec	1.64425	7.89216e-11	10	TRUE	FALSE
Q6MI90	Bd3279	Putative polysaccharide deacetylase	Polysaccharide deacetylase	8.72e-280	8.72e-280	T1h_vs_AP+Ec	1.64367	1.88123e-16	16	TRUE	FALSE
Q6MI90	Bd3279	Putative polysaccharide deacetylase	Polysaccharide deacetylase	8.72e-280	8.72e-280	T2h_vs_AP+Ec	1.64346	8.79319e-17	16	TRUE	FALSE
Q6MPV7	Bd0733	Dual-specificity RNA methyltransferase RlmN	Specifically methylates position 2 of adenine 2503 in 23S rRNA and position 2 of adenine 37 in tRNAs	3.51e-294	3.51e-294	T2h_vs_AP+Ec	1.64342	1.12036e-11	15	TRUE	FALSE
Q6MQU6	Bd0361	Uncharacterized protein	-	#N/A	#N/A	T3h_vs_AP+Ec	1.64338	2.18231e-07	7	TRUE	FALSE
Q6MLW4	Bd1889	Uncharacterized protein	toxin-antitoxin pair type II binding	8.75e-90	8.75e-90	T2h_vs_AP+Ec	1.64325	7.63099e-12	6	TRUE	TRUE
Q6MI41	Bd3334	Uncharacterized protein	L,D-transpeptidase catalytic domain	2.23e-191	2.23e-191	T2h_vs_AP+Ec	1.64294	2.46034e-14	8	TRUE	FALSE
Q6MIK1	Bd3154	Uncharacterized protein	-	#N/A	#N/A	T1h_vs_AP+Ec	1.64005	1.12477e-14	10	TRUE	FALSE
Q6MI02	Bd3380	Uncharacterized protein	-	#N/A	#N/A	T45m_vs_AP+Ec	1.63782	1.00871e-12	6	TRUE	FALSE
Q6MNA2	Bd1358	Putative peptidoglycan-binding protein	Peptidoglycan-binding domain 1 protein	0.0	0.0	T30m_vs_AP+Ec	1.63635	1.13347e-14	19	TRUE	FALSE
Q6MM50	Bd1794	DUF1524 domain-containing protein	Protein of unknown function (DUF1524)	1.54e-214	1.54e-214	T3h_vs_AP+Ec	1.63523	7.22739e-08	7	TRUE	TRUE
Q6MIS0	Bd3079	Putative serine proteinase	-	#N/A	#N/A	T5h_vs_AP+Ec	1.63119	2.75917e-08	3	TRUE	FALSE
Q6MQ12	Bd0675	Uncharacterized protein	-	#N/A	#N/A	T30m_vs_AP+Ec	1.63016	0.00105902	3	TRUE	TRUE
Q6MQ53	Bd0631	Uncharacterized protein	-	#N/A	#N/A	T4h_vs_AP+Ec	1.63005	2.22318e-06	5	TRUE	FALSE
Q6MQX6	Bd0326	Glutathione peroxidase	Glutathione peroxidase	3.97e-130	3.97e-130	T4h_vs_AP+Ec	1.62911	1.67401e-18	9	TRUE	FALSE
Q6MIG9	Bd3189	Cell division protein FtsZ	Essential cell division protein that forms a contractile ring structure (Z ring) at the future cell division site. The regulation of the ring assembly controls the timing and the location of cell division. One of the functions of the FtsZ ring is to recruit other cell division proteins to the septum to produce a new cell wall between the dividing cells. Binds GTP and shows GTPase activity	0.0	0.0	T3h_vs_AP+Ec	1.62741	8.19774e-12	28	TRUE	FALSE
Q6MQP2	Bd0418	Uncharacterized protein	biopolymer transport protein	1.36e-106	1.36e-106	T45m_vs_AP+Ec	1.62402	3.07738e-11	8	TRUE	FALSE
Q6MNL3	Bd1235	Uncharacterized protein	-	#N/A	#N/A	T1h_vs_AP+Ec	1.62209	1.53733e-10	7	TRUE	FALSE
Q6MPI2	Bd0871	Uncharacterized protein	-	#N/A	#N/A	T5h_vs_AP+Ec	1.6208	1.64734e-09	7	TRUE	TRUE
Q6MJ45	Bd2940	Uncharacterized protein	L,D-transpeptidase catalytic domain	1.02e-203	1.02e-203	T30m_vs_AP+Ec	1.62027	1.44023e-09	8	TRUE	TRUE
Q6MQN0	Bd0434	Uncharacterized protein	-	#N/A	#N/A	T45m_vs_AP+Ec	1.61992	3.03074e-09	10	TRUE	FALSE
Q6MRG2	Bd0123	Putative TPR domain protein	TPR repeat	1.89e-168	1.89e-168	T3h_vs_AP+Ec	1.61836	2.01742e-10	12	TRUE	FALSE
Q6MHQ3	Bd3487	Ubiquinone/menaquinone biosynthesis C-methyltransferase UbiE	Methyltransferase required for the conversion of demethylmenaquinol (DMKH2) to menaquinol (MKH2) and the conversion of 2-polyprenyl-6-methoxy-1,4-benzoquinol (DDMQH2) to 2- polyprenyl-3-methyl-6-methoxy-1,4-benzoquinol (DMQH2)	7.75e-170	7.75e-170	T4h_vs_AP+Ec	1.61071	2.57184e-26	8	TRUE	FALSE
Q6MN50	Bd1412	ATP-dependent RNA helicase	Belongs to the DEAD box helicase family	0.0	0.0	T3h_vs_AP+Ec	1.60987	1.52389e-23	34	TRUE	FALSE
Q6MLW8	Bd1885	HTH cro/C1-type domain-containing protein	addiction module antidote protein HigA	4.46e-185	4.46e-185	T3h_vs_AP+Ec	1.60976	2.7771e-19	21	TRUE	FALSE
Q6MND1	Bd1327	Uncharacterized protein	-	#N/A	#N/A	T4h_vs_AP+Ec	1.60151	9.5298e-14	10	TRUE	FALSE
Q6MQU6	Bd0361	Uncharacterized protein	-	#N/A	#N/A	T4h_vs_AP+Ec	1.60126	3.67086e-07	7	TRUE	FALSE
Q6MMG7	Bd1664	Uncharacterized protein	-	#N/A	#N/A	T5h_vs_AP+Ec	1.60043	1.16231e-11	5	TRUE	FALSE
Q6MNB2	Bd1348	Putative cation-transporting ATPase	mercury ion transmembrane transporter activity	2.27e-54	2.27e-54	T3h_vs_AP+Ec	1.59414	2.35917e-11	4	TRUE	FALSE
Q6MN50	Bd1412	ATP-dependent RNA helicase	Belongs to the DEAD box helicase family	0.0	0.0	T2h_vs_AP+Ec	1.59359	5.30432e-23	34	TRUE	FALSE
Q6MKT1	Bd2302	Uncharacterized protein	-	#N/A	#N/A	T1h_vs_AP+Ec	1.59332	7.6378e-21	9	TRUE	FALSE
Q6MQC2	Bd0553	YkuD domain-containing protein	protein conserved in bacteria	9.46e-159	9.46e-159	T30m_vs_AP+Ec	1.59282	1.44023e-09	10	TRUE	TRUE
Q6MH56	Bd3702	Uncharacterized protein	-	#N/A	#N/A	T1h_vs_AP+Ec	1.59211	6.69322e-20	33	TRUE	FALSE
Q6MJK0	Bd2777	Predicted hydrolase of HD superfamily	hydrolases of HD superfamily	8.58e-139	8.58e-139	T4h_vs_AP+Ec	1.59046	2.25899e-13	8	TRUE	FALSE
Q6MKC2	Bd2480	Uncharacterized protein	pyruvate-flavodoxin oxidoreductase activity	0.0	0.0	T2h_vs_AP+Ec	1.58563	4.82504e-17	20	TRUE	FALSE
Q6MLN1	Bd1976	Uncharacterized protein	Participates in chromosomal partition during cell division. May act via the formation of a condensin-like complex containing Smc and ScpB that pull DNA away from mid-cell into both cell halves	4.77e-224	4.77e-224	T3h_vs_AP+Ec	1.58553	1.09992e-15	13	TRUE	FALSE
Q6MKL1	Bd2377	Adventurous gliding motility protein R	Adventurous gliding motility	3.36e-164	3.36e-164	T5h_vs_AP+Ec	1.5831	5.0079e-05	9	TRUE	FALSE
Q6MKG3	Bd2430	Uncharacterized protein	-	#N/A	#N/A	T3h_vs_AP+Ec	1.58263	1.40888e-10	22	TRUE	FALSE
Q6MKL8	Bd2370	OMP_b-brl domain-containing protein	Has lipid A 3-O-deacylase activity. Hydrolyzes the ester bond at the 3 position of lipid A, a bioactive component of lipopolysaccharide (LPS), thereby releasing the primary fatty acyl moiety	5.46e-170	5.46e-170	T3h_vs_AP+Ec	1.58059	2.16436e-14	9	TRUE	FALSE
Q6MH23	Bd3740	Uncharacterized protein	-	#N/A	#N/A	T4h_vs_AP+Ec	1.57874	3.6266e-09	9	TRUE	FALSE
Q6MRP0	Bd0035	Trypsin	Trypsin-like serine protease	3.57e-203	3.57e-203	T4h_vs_AP+Ec	1.5742	1.47824e-13	10	TRUE	FALSE
Q6MRN3	Bd0042	Uncharacterized protein	-	#N/A	#N/A	T5h_vs_AP+Ec	1.56831	2.61137e-09	11	TRUE	FALSE
Q6MKT1	Bd2302	Uncharacterized protein	-	#N/A	#N/A	T45m_vs_AP+Ec	1.56728	2.35486e-20	9	TRUE	FALSE
Q6MJQ4	Bd2715	BD_b_sandwich domain-containing protein	-	#N/A	#N/A	T7h_vs_AP+Ec	1.56126	1.25075e-10	12	TRUE	FALSE
Q6MND1	Bd1327	Uncharacterized protein	-	#N/A	#N/A	T6h_vs_AP+Ec	1.55608	7.30925e-13	10	TRUE	FALSE
Q6MNX4	Bd1103	Uncharacterized protein	-	#N/A	#N/A	T3h_vs_AP+Ec	1.55435	1.13513e-19	8	TRUE	FALSE
Q6MH20	Bd3743	OmpR/PhoB-type domain-containing protein	Transcriptional regulatory protein, C terminal	4.56e-267	4.56e-267	T3h_vs_AP+Ec	1.55318	2.67588e-15	24	TRUE	FALSE
Q6MQT0	Bd0380	Outer membrane protein A	chlorophyll binding	7.76e-109	7.76e-109	T6h_vs_AP+Ec	1.55006	4.65097e-09	14	TRUE	FALSE
Q6MGL6	Bd3909	tRNA uridine 5-carboxymethylaminomethyl modification enzyme MnmG	NAD-binding protein involved in the addition of a carboxymethylaminomethyl (cmnm) group at the wobble position (U34) of certain tRNAs, forming tRNA-cmnm(5)s(2)U34	0.0	0.0	T3h_vs_AP+Ec	1.54655	2.10754e-10	20	TRUE	TRUE
Q6MJ95	Bd2887	Glutaredoxin	Belongs to the glutaredoxin family. Monothiol subfamily	2.21e-70	2.21e-70	T7h_vs_AP+Ec	1.54621	4.64745e-18	3	TRUE	FALSE
Q6MKG6	Bd2427	Uncharacterized protein	-	#N/A	#N/A	T3h_vs_AP+Ec	1.53996	2.16012e-19	11	TRUE	FALSE
Q6MQ01	Bd0687	HTH cro/C1-type domain-containing protein	-	#N/A	#N/A	T2h_vs_AP+Ec	1.53962	9.6849e-07	11	TRUE	FALSE
Q6MMK1	Bd1627	3-hydroxy-3-methylglutaryl coenzyme A reductase	Belongs to the HMG-CoA reductase family	6.32e-310	6.32e-310	T2h_vs_AP+Ec	1.53962	3.35677e-18	17	TRUE	FALSE
Q6MLC2	Bd2091	Uncharacterized protein	-	#N/A	#N/A	T1h_vs_AP+Ec	1.5365	8.36116e-07	5	TRUE	FALSE
Q6MKQ8	Bd2327	Uncharacterized protein	-	#N/A	#N/A	T3h_vs_AP+Ec	1.53564	6.34783e-12	9	TRUE	TRUE
Q6MHL8	Bd3523	Uncharacterized protein	protein affecting phage T7 exclusion by the F plasmid	2.6e-120	2.6e-120	T4h_vs_AP+Ec	1.53538	4.00945e-15	6	TRUE	FALSE
Q6MKR9	Bd2314	Uncharacterized protein	Protein of unknown function (DUF3617)	2.43e-121	2.43e-121	T4h_vs_AP+Ec	1.53488	2.01724e-14	6	TRUE	FALSE
Q6MPN5	Bd0813	Uncharacterized protein	-	#N/A	#N/A	T45m_vs_AP+Ec	1.53174	4.41478e-10	17	TRUE	FALSE
Q6MJH8	Bd2799	Uncharacterized protein	Domain of unknown function (DUF1844)	1.29e-49	1.29e-49	T7h_vs_AP+Ec	1.53085	1.75939e-19	3	TRUE	FALSE
Q6MM06	Bd1842	Uncharacterized protein	-	#N/A	#N/A	T3h_vs_AP+Ec	1.52965	2.23587e-11	5	TRUE	FALSE
Q6MM34	Bd1813	Uncharacterized protein	-	#N/A	#N/A	T2h_vs_AP+Ec	1.52891	2.64781e-10	3	TRUE	TRUE
Q6MI84	Bd3285	Uncharacterized protein	peptidoglycan turnover	3.44e-282	3.44e-282	T45m_vs_AP+Ec	1.52867	1.82387e-06	9	TRUE	FALSE
Q6MGY4	Bd3785	Isoprenyl transferase	Catalyzes the condensation of isopentenyl diphosphate (IPP) with allylic pyrophosphates generating different type of terpenoids	3.4e-173	3.4e-173	T4h_vs_AP+Ec	1.52767	3.58214e-14	6	TRUE	FALSE
Q6MKR5	Bd2320	Putative CarD-like transcriptional regulator	PFAM Transcription factor CarD	1.6e-109	1.6e-109	T2h_vs_AP+Ec	1.52614	1.83003e-16	17	TRUE	FALSE
Q6MQT0	Bd0380	Outer membrane protein A	chlorophyll binding	7.76e-109	7.76e-109	T4h_vs_AP+Ec	1.52593	3.32325e-09	14	TRUE	FALSE
Q6MQL9	Bd0446	Transcriptional regulatory protein	cyclic nucleotide binding	3.01e-164	3.01e-164	T6h_vs_AP+Ec	1.52573	0.00100859	9	TRUE	FALSE
Q6MI89	Bd3280	Uncharacterized protein	-	#N/A	#N/A	T1h_vs_AP+Ec	1.52507	1.1921e-15	25	TRUE	FALSE
Q6MQC1	Bd0554	Uncharacterized protein	Putative zinc- or iron-chelating domain	5.09e-120	5.09e-120	T4h_vs_AP+Ec	1.52473	4.4201e-23	5	TRUE	FALSE
Q6MQJ8	Bd0468	Putative peptidoglycan GlcNAc deacetylase	Polysaccharide deacetylase	1.26e-212	1.26e-212	T4h_vs_AP+Ec	1.52267	3.05061e-15	8	TRUE	FALSE
Q6MKY3	Bd2243	OmpA-like domain-containing protein	-	#N/A	#N/A	T7h_vs_AP+Ec	1.51993	3.48539e-08	11	TRUE	FALSE
Q6MK75	Bd2535	Putative serine protease	Trypsin-like serine protease	9.06e-189	9.06e-189	T1h_vs_AP+Ec	1.51965	2.94224e-16	13	TRUE	FALSE
Q6MLJ3	Bd2016	Uncharacterized protein	Uncharacterized ACR, COG1399	9.89e-164	9.89e-164	T5h_vs_AP+Ec	1.5186	5.67963e-18	4	TRUE	FALSE
Q6MJH8	Bd2799	Uncharacterized protein	Domain of unknown function (DUF1844)	1.29e-49	1.29e-49	T6h_vs_AP+Ec	1.51828	2.19007e-19	3	TRUE	FALSE
Q6MJZ0	Bd2626	Uncharacterized protein	Belongs to the UPF0109 family	8.21e-57	8.21e-57	T7h_vs_AP+Ec	1.51816	1.058e-15	7	TRUE	FALSE
Q6MLW4	Bd1889	Uncharacterized protein	toxin-antitoxin pair type II binding	8.75e-90	8.75e-90	T30m_vs_AP+Ec	1.51762	4.20331e-10	6	TRUE	TRUE
Q6MQ32	Bd0655	Uncharacterized protein	-	#N/A	#N/A	T7h_vs_AP+Ec	1.51702	1.14868e-05	2	TRUE	TRUE
Q6MKL2	Bd2376	Uncharacterized protein	biopolymer transport protein	3.59e-102	3.59e-102	T3h_vs_AP+Ec	1.51643	8.63699e-08	8	TRUE	FALSE
Q6MHM3	Bd3518	Uncharacterized protein	-	#N/A	#N/A	T3h_vs_AP+Ec	1.51562	3.09389e-08	5	TRUE	FALSE
Q6MPP7	Bd0801	HTH cro/C1-type domain-containing protein	sequence-specific DNA binding	5.89e-66	5.89e-66	T2h_vs_AP+Ec	1.51549	2.54342e-10	4	TRUE	TRUE
Q6MN91	Bd1369	BD_b_sandwich domain-containing protein	-	#N/A	#N/A	T5h_vs_AP+Ec	1.51441	1.32224e-08	21	TRUE	FALSE
Q6MML2	Bd1615	Uncharacterized protein	-	#N/A	#N/A	T7h_vs_AP+Ec	1.51247	1.94503e-14	7	TRUE	FALSE
Q6MHR8	Bd3472	Uncharacterized protein	-	#N/A	#N/A	T45m_vs_AP+Ec	1.50947	2.66357e-06	6	TRUE	FALSE
Q6MI02	Bd3380	Uncharacterized protein	-	#N/A	#N/A	T30m_vs_AP+Ec	1.50906	2.30179e-11	6	TRUE	FALSE
Q6MML2	Bd1615	Uncharacterized protein	-	#N/A	#N/A	T6h_vs_AP+Ec	1.50514	2.00913e-14	7	TRUE	FALSE
Q6MHF9	Bd3588	Uncharacterized protein	-	#N/A	#N/A	T3h_vs_AP+Ec	1.50419	7.5947e-10	3	TRUE	FALSE
Q6MHQ3	Bd3487	Ubiquinone/menaquinone biosynthesis C-methyltransferase UbiE	Methyltransferase required for the conversion of demethylmenaquinol (DMKH2) to menaquinol (MKH2) and the conversion of 2-polyprenyl-6-methoxy-1,4-benzoquinol (DDMQH2) to 2- polyprenyl-3-methyl-6-methoxy-1,4-benzoquinol (DMQH2)	7.75e-170	7.75e-170	T3h_vs_AP+Ec	1.50343	1.05933e-25	8	TRUE	FALSE
Q6MI19	Bd3360	Probable transcriptional regulatory protein zraR	two component, sigma54 specific, transcriptional regulator, Fis family	0.0	0.0	T1h_vs_AP+Ec	1.50255	1.90463e-11	27	TRUE	FALSE
Q6MGL6	Bd3909	tRNA uridine 5-carboxymethylaminomethyl modification enzyme MnmG	NAD-binding protein involved in the addition of a carboxymethylaminomethyl (cmnm) group at the wobble position (U34) of certain tRNAs, forming tRNA-cmnm(5)s(2)U34	0.0	0.0	T2h_vs_AP+Ec	1.50039	9.72396e-10	20	TRUE	TRUE
Q6MK75	Bd2535	Putative serine protease	Trypsin-like serine protease	9.06e-189	9.06e-189	T2h_vs_AP+Ec	1.49939	2.50037e-16	13	TRUE	FALSE
Q6MNQ5	Bd1185	Uncharacterized protein	Activator of cell division through the inhibition of FtsZ GTPase activity, therefore promoting FtsZ assembly into bundles of protofilaments necessary for the formation of the division Z ring. It is recruited early at mid-cell but it is not essential for cell division	1.44e-62	1.44e-62	T5h_vs_AP+Ec	1.49724	8.27022e-09	7	TRUE	FALSE
Q6ML26	Bd2196	Sec-independent protein translocase protein TatA	Part of the twin-arginine translocation (Tat) system that transports large folded proteins containing a characteristic twin-arginine motif in their signal peptide across membranes. TatA could form the protein-conducting channel of the Tat system	2.38e-46	2.38e-46	T7h_vs_AP+Ec	1.49552	1.75939e-19	5	TRUE	FALSE
Q6MIL8	Bd3137	DUF4953 domain-containing protein	Met-zincin	0.0	0.0	T1h_vs_AP+Ec	1.49467	1.68408e-14	83	TRUE	FALSE
Q6MQ38	Bd0647	Uncharacterized protein	-	#N/A	#N/A	T5h_vs_AP+Ec	1.49415	3.67643e-09	5	TRUE	TRUE
Q6MQX6	Bd0326	Glutathione peroxidase	Glutathione peroxidase	3.97e-130	3.97e-130	T5h_vs_AP+Ec	1.49382	1.21107e-16	9	TRUE	FALSE
Q6MGY4	Bd3785	Isoprenyl transferase	Catalyzes the condensation of isopentenyl diphosphate (IPP) with allylic pyrophosphates generating different type of terpenoids	3.4e-173	3.4e-173	T3h_vs_AP+Ec	1.49101	8.61422e-14	6	TRUE	FALSE
Q6MIK1	Bd3154	Uncharacterized protein	-	#N/A	#N/A	T45m_vs_AP+Ec	1.4909	3.87239e-13	10	TRUE	FALSE
Q6MGX9	Bd3790	J domain-containing protein	Helix-turn-helix domain	1.11e-142	1.11e-142	T5h_vs_AP+Ec	1.4879	5.52166e-17	14	TRUE	FALSE
Q6MPN5	Bd0813	Uncharacterized protein	-	#N/A	#N/A	T2h_vs_AP+Ec	1.48716	2.8039e-10	17	TRUE	FALSE
Q6MID7	Bd3224	Uncharacterized protein	Copper chaperone PCu(A)C	5.23e-91	5.23e-91	T7h_vs_AP+Ec	1.48484	7.2643e-15	11	TRUE	FALSE
Q6MLQ3	Bd1954	DNA mismatch repair protein MutS	that it carries out the mismatch recognition step. This protein has a weak ATPase activity	0.0	0.0	T4h_vs_AP+Ec	1.48335	4.49364e-15	32	TRUE	FALSE
Q6MQX6	Bd0326	Glutathione peroxidase	Glutathione peroxidase	3.97e-130	3.97e-130	T3h_vs_AP+Ec	1.48212	6.7258e-17	9	TRUE	FALSE
Q6MJS6	Bd2692	Protease	Belongs to the peptidase S8 family	0.0	0.0	T3h_vs_AP+Ec	1.479	5.24454e-09	17	TRUE	FALSE
Q6MNB2	Bd1348	Putative cation-transporting ATPase	mercury ion transmembrane transporter activity	2.27e-54	2.27e-54	T6h_vs_AP+Ec	1.4761	4.6682e-10	4	TRUE	FALSE
Q6MLQ3	Bd1954	DNA mismatch repair protein MutS	that it carries out the mismatch recognition step. This protein has a weak ATPase activity	0.0	0.0	T3h_vs_AP+Ec	1.47471	5.89823e-15	32	TRUE	FALSE
Q6MP22	Bd1046	BD_b_sandwich domain-containing protein	-	#N/A	#N/A	T1h_vs_AP+Ec	1.47351	6.13521e-15	24	TRUE	FALSE
Q6MNL3	Bd1235	Uncharacterized protein	-	#N/A	#N/A	T5h_vs_AP+Ec	1.47324	6.50517e-10	7	TRUE	FALSE
Q6MHU6	Bd3440	Uncharacterized protein	-	#N/A	#N/A	T1h_vs_AP+Ec	1.47138	1.65924e-10	18	TRUE	FALSE
Q6MJT5	Bd2683	Uncharacterized protein	-	#N/A	#N/A	T5h_vs_AP+Ec	1.47089	5.68667e-07	17	TRUE	FALSE
Q6MJK0	Bd2777	Predicted hydrolase of HD superfamily	hydrolases of HD superfamily	8.58e-139	8.58e-139	T2h_vs_AP+Ec	1.47012	6.47962e-12	8	TRUE	FALSE
Q6MP22	Bd1046	BD_b_sandwich domain-containing protein	-	#N/A	#N/A	T45m_vs_AP+Ec	1.46964	9.21958e-15	24	TRUE	FALSE
Q6MMD1	Bd1705	Putative 2-nitropropane dioxygenase	nitronate monooxygenase activity	0.0	0.0	T3h_vs_AP+Ec	1.46841	5.62022e-09	16	TRUE	FALSE
Q6MJZ0	Bd2626	Uncharacterized protein	Belongs to the UPF0109 family	8.21e-57	8.21e-57	T3h_vs_AP+Ec	1.46313	9.10693e-16	7	TRUE	FALSE
Q6MRG6	Bd0119	Flp1_like domain-containing protein	Putative Flagellin, Flp1-like, domain	7.98e-33	7.98e-33	T6h_vs_AP+Ec	1.46247	2.36431e-06	3	TRUE	FALSE
Q6MIL8	Bd3137	DUF4953 domain-containing protein	Met-zincin	0.0	0.0	T45m_vs_AP+Ec	1.4597	5.06063e-14	83	TRUE	FALSE
Q6MQP0	Bd0420	Putative adventurous gliding motility protein R	Adventurous gliding motility	1.12e-164	1.12e-164	T30m_vs_AP+Ec	1.45944	1.1946e-05	10	TRUE	FALSE
Q6MGY8	Bd3778	Uncharacterized protein	NAD(P)-binding Rossmann-like domain	1.55e-272	1.55e-272	T5h_vs_AP+Ec	1.45927	4.22453e-09	11	TRUE	FALSE
Q6MIK1	Bd3154	Uncharacterized protein	-	#N/A	#N/A	T2h_vs_AP+Ec	1.45878	2.63896e-13	10	TRUE	FALSE
Q6ML77	Bd2140	DNA polymerase III polC-type	DNA polymerase III	4.99e-221	4.99e-221	T4h_vs_AP+Ec	1.45464	2.93938e-20	13	TRUE	FALSE
Q6MIZ4	Bd3000	Uncharacterized protein	-	#N/A	#N/A	T4h_vs_AP+Ec	1.45361	1.14678e-23	20	TRUE	FALSE
Q6MK73	Bd2538	Uncharacterized protein	-	#N/A	#N/A	T3h_vs_AP+Ec	1.44912	8.28802e-15	24	TRUE	FALSE
Q6MI84	Bd3285	Uncharacterized protein	peptidoglycan turnover	3.44e-282	3.44e-282	T30m_vs_AP+Ec	1.44878	7.23356e-06	9	TRUE	FALSE
Q6MH56	Bd3702	Uncharacterized protein	-	#N/A	#N/A	T2h_vs_AP+Ec	1.44832	1.19453e-18	33	TRUE	FALSE
Q6MMI9	Bd1640	Transcriptional regulator	PFAM regulatory protein, MerR	9.11e-118	9.11e-118	T5h_vs_AP+Ec	1.44665	4.58351e-08	10	TRUE	FALSE
Q6MHZ0	Bd3394	Two component response regulator	PFAM response regulator receiver	1.75e-156	1.75e-156	T4h_vs_AP+Ec	1.44518	4.33457e-22	15	TRUE	FALSE
Q6MKC7	Bd2474	TPR_21 domain-containing protein	protein trimerization	2.8e-113	2.8e-113	T5h_vs_AP+Ec	1.44302	7.15787e-11	8	TRUE	FALSE
Q6MLX9	Bd1874	Uncharacterized protein	Belongs to the peptidase M48B family	4.44e-221	4.44e-221	T3h_vs_AP+Ec	1.44109	5.76799e-15	12	TRUE	FALSE
Q6MI90	Bd3279	Putative polysaccharide deacetylase	Polysaccharide deacetylase	8.72e-280	8.72e-280	T3h_vs_AP+Ec	1.44089	3.55244e-15	16	TRUE	FALSE
Q6MKT1	Bd2302	Uncharacterized protein	-	#N/A	#N/A	T30m_vs_AP+Ec	1.43998	1.2076e-18	9	TRUE	FALSE
Q6MQ55	Bd0629	Trypsin	serine-type endopeptidase activity	1.69e-188	1.69e-188	T1h_vs_AP+Ec	1.43817	1.4544e-08	10	TRUE	FALSE
Q6MIZ4	Bd3000	Uncharacterized protein	-	#N/A	#N/A	T2h_vs_AP+Ec	1.43633	4.59708e-23	20	TRUE	FALSE
Q6MHQ3	Bd3487	Ubiquinone/menaquinone biosynthesis C-methyltransferase UbiE	Methyltransferase required for the conversion of demethylmenaquinol (DMKH2) to menaquinol (MKH2) and the conversion of 2-polyprenyl-6-methoxy-1,4-benzoquinol (DDMQH2) to 2- polyprenyl-3-methyl-6-methoxy-1,4-benzoquinol (DMQH2)	7.75e-170	7.75e-170	T5h_vs_AP+Ec	1.43547	2.67729e-24	8	TRUE	FALSE
Q6MKY3	Bd2243	OmpA-like domain-containing protein	-	#N/A	#N/A	T6h_vs_AP+Ec	1.43542	1.17197e-07	11	TRUE	FALSE
Q6MN91	Bd1369	BD_b_sandwich domain-containing protein	-	#N/A	#N/A	T7h_vs_AP+Ec	1.43405	7.20813e-08	21	TRUE	FALSE
Q6MHJ2	Bd3549	Rhodanese-related sulfurtransferases	Rhodanese Homology Domain	1.28e-82	1.28e-82	T5h_vs_AP+Ec	1.4335	2.37385e-17	4	TRUE	FALSE
Q6MII8	Bd3169	Uncharacterized protein	-	#N/A	#N/A	T5h_vs_AP+Ec	1.42877	5.5581e-06	8	TRUE	FALSE
Q6MQP1	Bd0419	Putative Adventurous gliding motility protein V	biopolymer transport protein	8.5e-100	8.5e-100	T2h_vs_AP+Ec	1.42454	1.56114e-06	6	TRUE	TRUE
Q6MI90	Bd3279	Putative polysaccharide deacetylase	Polysaccharide deacetylase	8.72e-280	8.72e-280	T45m_vs_AP+Ec	1.42406	3.47994e-14	16	TRUE	FALSE
Q6MQP4	Bd0416	Hypothetical abductin-like protein	Gram-negative bacterial TonB protein C-terminal	1.06e-279	1.06e-279	T30m_vs_AP+Ec	1.42387	8.78459e-09	12	TRUE	FALSE
Q6MJH8	Bd2799	Uncharacterized protein	Domain of unknown function (DUF1844)	1.29e-49	1.29e-49	T5h_vs_AP+Ec	1.42374	1.267e-18	3	TRUE	FALSE
Q6MKT1	Bd2302	Uncharacterized protein	-	#N/A	#N/A	T2h_vs_AP+Ec	1.4219	2.94991e-19	9	TRUE	FALSE
Q6MRG6	Bd0119	Flp1_like domain-containing protein	Putative Flagellin, Flp1-like, domain	7.98e-33	7.98e-33	T7h_vs_AP+Ec	1.421	4.35147e-06	3	TRUE	FALSE
Q6MGT1	Bd3841	Ribosomal protein S12 methylthiotransferase RimO	Catalyzes the methylthiolation of an aspartic acid residue of ribosomal protein S12	0.0	0.0	T2h_vs_AP+Ec	1.4207	2.65687e-15	26	TRUE	FALSE
Q6MGP3	Bd3881	Uncharacterized protein	-	#N/A	#N/A	T2h_vs_AP+Ec	1.41937	5.64907e-11	10	TRUE	FALSE
Q6MH31	Bd3732	Nucleoid-associated protein Bd3732	Binds to DNA and alters its conformation. May be involved in regulation of gene expression, nucleoid organization and DNA protection	5.5e-67	5.5e-67	T4h_vs_AP+Ec	1.41902	5.57446e-19	12	TRUE	FALSE
Q6MPN2	Bd0816	D-alanyl-D-alanine carboxypeptidase	D-Ala-D-Ala carboxypeptidase 3 (S13) family	1.05e-307	1.05e-307	T1h_vs_AP+Ec	1.41891	1.36666e-16	18	TRUE	FALSE
Q6MLA0	Bd2116	Ribonuclease HII	Endonuclease that specifically degrades the RNA of RNA- DNA hybrids	4e-156	4e-156	T4h_vs_AP+Ec	1.41681	4.81633e-13	11	TRUE	FALSE
Q6MN50	Bd1412	ATP-dependent RNA helicase	Belongs to the DEAD box helicase family	0.0	0.0	T4h_vs_AP+Ec	1.41677	1.54566e-21	34	TRUE	FALSE
Q6MHJ2	Bd3549	Rhodanese-related sulfurtransferases	Rhodanese Homology Domain	1.28e-82	1.28e-82	T4h_vs_AP+Ec	1.41558	1.04587e-17	4	TRUE	FALSE
Q6MIU1	Bd3057	Similar to transcriptional regulator (MarR family)	Transcriptional regulator, MarR family	6.15e-116	6.15e-116	T6h_vs_AP+Ec	1.41551	1.43177e-17	6	TRUE	FALSE
Q6MLH7	Bd2033	Fido domain-containing protein	Fic/DOC family	0.0	0.0	T15m_vs_AP+Ec	1.41539	1.34832e-10	49	TRUE	FALSE
Q6MPS0	Bd0774	Uncharacterized protein	-	#N/A	#N/A	T5h_vs_AP+Ec	1.41167	2.74049e-09	2	TRUE	TRUE
Q6MHT0	Bd3459	D-alanyl-D-alanine carboxypeptidase	D-Ala-D-Ala carboxypeptidase 3 (S13) family	0.0	0.0	T45m_vs_AP+Ec	1.41125	7.9354e-12	21	TRUE	FALSE
Q6MHQ5	Bd3486	3-deoxy-7-phosphoheptalonate synthase/chorismate mutase	PFAM DAHP synthetase I KDSA	2.08e-239	2.08e-239	T2h_vs_AP+Ec	1.41112	9.83317e-15	9	TRUE	FALSE
Q6MIL8	Bd3137	DUF4953 domain-containing protein	Met-zincin	0.0	0.0	T30m_vs_AP+Ec	1.40886	3.23001e-13	83	TRUE	FALSE
Q6MH21	Bd3742	Uncharacterized protein	-	#N/A	#N/A	T2h_vs_AP+Ec	1.40867	1.77804e-13	9	TRUE	FALSE
Q6MQP5	Bd0415	Uncharacterized protein	-	#N/A	#N/A	T30m_vs_AP+Ec	1.4073	2.59582e-10	29	TRUE	FALSE
Q6MLC2	Bd2091	Uncharacterized protein	-	#N/A	#N/A	T3h_vs_AP+Ec	1.40581	1.20883e-06	5	TRUE	FALSE
Q6MLH7	Bd2033	Fido domain-containing protein	Fic/DOC family	0.0	0.0	T2h_vs_AP+Ec	1.40327	9.3672e-12	49	TRUE	FALSE
Q6MKL8	Bd2370	OMP_b-brl domain-containing protein	Has lipid A 3-O-deacylase activity. Hydrolyzes the ester bond at the 3 position of lipid A, a bioactive component of lipopolysaccharide (LPS), thereby releasing the primary fatty acyl moiety	5.46e-170	5.46e-170	T5h_vs_AP+Ec	1.40212	1.85853e-12	9	TRUE	FALSE
Q6MNL7	Bd1231	Uncharacterized protein	-	#N/A	#N/A	T6h_vs_AP+Ec	1.4015	4.85619e-10	4	TRUE	FALSE
Q6MID7	Bd3224	Uncharacterized protein	Copper chaperone PCu(A)C	5.23e-91	5.23e-91	T3h_vs_AP+Ec	1.3996	1.42215e-14	11	TRUE	FALSE
Q6ML27	Bd2195	Uncharacterized protein	-	#N/A	#N/A	T45m_vs_AP+Ec	1.39792	5.66445e-13	7	TRUE	FALSE
Q6MML2	Bd1615	Uncharacterized protein	-	#N/A	#N/A	T5h_vs_AP+Ec	1.39782	1.36656e-13	7	TRUE	FALSE
Q6MIU1	Bd3057	Similar to transcriptional regulator (MarR family)	Transcriptional regulator, MarR family	6.15e-116	6.15e-116	T7h_vs_AP+Ec	1.39721	2.92363e-17	6	TRUE	FALSE
Q6MQQ9	Bd0401	Uncharacterized protein	-	#N/A	#N/A	T2h_vs_AP+Ec	1.39668	2.40612e-14	38	TRUE	FALSE
Q6MH56	Bd3702	Uncharacterized protein	-	#N/A	#N/A	T45m_vs_AP+Ec	1.39546	1.27232e-17	33	TRUE	FALSE
Q6MKL4	Bd2374	Uncharacterized protein	-	#N/A	#N/A	T5h_vs_AP+Ec	1.39473	1.86214e-10	59	TRUE	FALSE
Q6MHQ5	Bd3486	3-deoxy-7-phosphoheptalonate synthase/chorismate mutase	PFAM DAHP synthetase I KDSA	2.08e-239	2.08e-239	T6h_vs_AP+Ec	1.39355	2.00913e-14	9	TRUE	FALSE
Q6MP71	Bd0993	Putative secreted protein	Belongs to the glycosyl hydrolase 57 family	0.0	0.0	T1h_vs_AP+Ec	1.39181	2.32297e-16	20	TRUE	FALSE
Q6MNQ7	Bd1183	Uncharacterized protein	-	#N/A	#N/A	T15m_vs_AP+Ec	1.38914	5.94756e-10	8	TRUE	FALSE
Q6MKR9	Bd2314	Uncharacterized protein	Protein of unknown function (DUF3617)	2.43e-121	2.43e-121	T5h_vs_AP+Ec	1.38879	9.86726e-13	6	TRUE	FALSE
Q6MHL8	Bd3523	Uncharacterized protein	protein affecting phage T7 exclusion by the F plasmid	2.6e-120	2.6e-120	T3h_vs_AP+Ec	1.38856	1.23061e-13	6	TRUE	FALSE
Q6MQN0	Bd0434	Uncharacterized protein	-	#N/A	#N/A	T1h_vs_AP+Ec	1.38815	1.05282e-07	10	TRUE	FALSE
Q6MND1	Bd1327	Uncharacterized protein	-	#N/A	#N/A	T7h_vs_AP+Ec	1.3871	2.68281e-11	10	TRUE	FALSE
Q6MJ95	Bd2887	Glutaredoxin	Belongs to the glutaredoxin family. Monothiol subfamily	2.21e-70	2.21e-70	T2h_vs_AP+Ec	1.38427	8.66503e-17	3	TRUE	FALSE
Q6ML27	Bd2195	Uncharacterized protein	-	#N/A	#N/A	T3h_vs_AP+Ec	1.38382	1.17597e-13	7	TRUE	FALSE
Q6MQK2	Bd0464	Cell division protein DivIVA homologue	PFAM DivIVA family protein	4.27e-114	4.27e-114	T4h_vs_AP+Ec	1.3823	1.70394e-12	10	TRUE	FALSE
Q6MR65	Bd0234	Anthranilate synthase component II	glutamine amidotransferases	4.35e-198	4.35e-198	T4h_vs_AP+Ec	1.37931	4.31768e-14	9	TRUE	TRUE
Q6MN50	Bd1412	ATP-dependent RNA helicase	Belongs to the DEAD box helicase family	0.0	0.0	T1h_vs_AP+Ec	1.37774	2.3906e-20	34	TRUE	FALSE
Q6ML77	Bd2140	DNA polymerase III polC-type	DNA polymerase III	4.99e-221	4.99e-221	T3h_vs_AP+Ec	1.37771	2.98842e-19	13	TRUE	FALSE
Q6MQX6	Bd0326	Glutathione peroxidase	Glutathione peroxidase	3.97e-130	3.97e-130	T6h_vs_AP+Ec	1.37452	4.02391e-15	9	TRUE	FALSE
Q6MJJ0	Bd2787	Uncharacterized protein	-	#N/A	#N/A	T4h_vs_AP+Ec	1.37388	1.27947e-07	5	TRUE	FALSE
Q6MPV7	Bd0733	Dual-specificity RNA methyltransferase RlmN	Specifically methylates position 2 of adenine 2503 in 23S rRNA and position 2 of adenine 37 in tRNAs	3.51e-294	3.51e-294	T4h_vs_AP+Ec	1.37367	8.00568e-10	15	TRUE	FALSE
Q6MIT5	Bd3063	Transcriptional regulator	Sigma-54 interaction domain	9.01e-255	9.01e-255	T1h_vs_AP+Ec	1.37346	8.3953e-12	21	TRUE	FALSE
Q6MLW4	Bd1889	Uncharacterized protein	toxin-antitoxin pair type II binding	8.75e-90	8.75e-90	T3h_vs_AP+Ec	1.3732	5.68996e-10	6	TRUE	TRUE
Q6MLC6	Bd2086	tRNA-2-methylthio-N(6)-dimethylallyladenosine synthase	Catalyzes the methylthiolation of N6- (dimethylallyl)adenosine (i(6)A), leading to the formation of 2- methylthio-N6-(dimethylallyl)adenosine (ms(2)i(6)A) at position 37 in tRNAs that read codons beginning with uridine	0.0	0.0	T3h_vs_AP+Ec	1.37295	2.32019e-20	20	TRUE	FALSE
Q6MR85	Bd0210	Uncharacterized protein	-	#N/A	#N/A	T1h_vs_AP+Ec	1.37009	3.30249e-10	10	TRUE	FALSE
P61662	Bd0781	Sugar fermentation stimulation protein homolog	Belongs to the SfsA family	9.8e-177	9.8e-177	T4h_vs_AP+Ec	1.36798	1.23396e-14	11	TRUE	FALSE
Q6MRI2	Bd0097	Co-chaperonin GroES	Binds to Cpn60 in the presence of Mg-ATP and suppresses the ATPase activity of the latter	2.71e-66	2.71e-66	T4h_vs_AP+Ec	1.36775	8.45878e-16	19	TRUE	FALSE
Q6MNQ7	Bd1183	Uncharacterized protein	-	#N/A	#N/A	T3h_vs_AP+Ec	1.36753	2.71817e-11	8	TRUE	FALSE
Q6MMG7	Bd1664	Uncharacterized protein	-	#N/A	#N/A	T6h_vs_AP+Ec	1.36649	1.34213e-09	5	TRUE	FALSE
Q6MQP3	Bd0417	Uncharacterized protein	-	#N/A	#N/A	T45m_vs_AP+Ec	1.36259	4.45974e-09	46	TRUE	FALSE
Q6MNL7	Bd1231	Uncharacterized protein	-	#N/A	#N/A	T5h_vs_AP+Ec	1.36244	7.19371e-10	4	TRUE	FALSE
Q6MHT0	Bd3459	D-alanyl-D-alanine carboxypeptidase	D-Ala-D-Ala carboxypeptidase 3 (S13) family	0.0	0.0	T1h_vs_AP+Ec	1.36236	1.99098e-11	21	TRUE	FALSE
Q6MK75	Bd2535	Putative serine protease	Trypsin-like serine protease	9.06e-189	9.06e-189	T45m_vs_AP+Ec	1.36201	1.89279e-14	13	TRUE	FALSE
Q6MN60	Bd1401	Superoxide dismutase [Cu-Zn]	Destroys radicals which are normally produced within the cells and which are toxic to biological systems	7.73e-127	7.73e-127	T7h_vs_AP+Ec	1.36173	2.34254e-06	3	TRUE	TRUE
Q6MMD1	Bd1705	Putative 2-nitropropane dioxygenase	nitronate monooxygenase activity	0.0	0.0	T4h_vs_AP+Ec	1.36139	3.36848e-08	16	TRUE	FALSE
Q6MK59	Bd2553	Uncharacterized protein	-	#N/A	#N/A	T3h_vs_AP+Ec	1.35855	2.9705e-12	4	TRUE	FALSE
Q6MRG6	Bd0119	Flp1_like domain-containing protein	Putative Flagellin, Flp1-like, domain	7.98e-33	7.98e-33	T30m_vs_AP+Ec	1.35761	4.18732e-05	3	TRUE	FALSE
Q6MP71	Bd0993	Putative secreted protein	Belongs to the glycosyl hydrolase 57 family	0.0	0.0	T45m_vs_AP+Ec	1.35562	8.55606e-16	20	TRUE	FALSE
Q6MPV7	Bd0733	Dual-specificity RNA methyltransferase RlmN	Specifically methylates position 2 of adenine 2503 in 23S rRNA and position 2 of adenine 37 in tRNAs	3.51e-294	3.51e-294	T1h_vs_AP+Ec	1.35517	6.20152e-09	15	TRUE	FALSE
Q6MMI9	Bd1640	Transcriptional regulator	PFAM regulatory protein, MerR	9.11e-118	9.11e-118	T3h_vs_AP+Ec	1.35406	1.5643e-07	10	TRUE	FALSE
Q6MKK0	Bd2388	Uncharacterized protein	-	#N/A	#N/A	T4h_vs_AP+Ec	1.35374	2.58026e-16	8	TRUE	FALSE
Q6MKR5	Bd2320	Putative CarD-like transcriptional regulator	PFAM Transcription factor CarD	1.6e-109	1.6e-109	T1h_vs_AP+Ec	1.35266	2.4386e-14	17	TRUE	FALSE
Q6MJ45	Bd2940	Uncharacterized protein	L,D-transpeptidase catalytic domain	1.02e-203	1.02e-203	T45m_vs_AP+Ec	1.35133	9.0874e-08	8	TRUE	TRUE
Q6MPH9	Bd0875	Uncharacterized protein	oxidoreductase activity	1.55e-275	1.55e-275	T30m_vs_AP+Ec	1.34706	1.30079e-16	9	TRUE	FALSE
Q6MK73	Bd2538	Uncharacterized protein	-	#N/A	#N/A	T30m_vs_AP+Ec	1.34693	1.26494e-12	24	TRUE	FALSE
Q6MH35	Bd3727	Outer membrane lipoprotein Blc	Lipocalin / cytosolic fatty-acid binding protein family	2.28e-137	2.28e-137	T4h_vs_AP+Ec	1.34663	5.6562e-11	7	TRUE	FALSE
Q6MK59	Bd2553	Uncharacterized protein	-	#N/A	#N/A	T4h_vs_AP+Ec	1.34644	3.75091e-12	4	TRUE	FALSE
Q6MI89	Bd3280	Uncharacterized protein	-	#N/A	#N/A	T45m_vs_AP+Ec	1.34579	1.15814e-13	25	TRUE	FALSE
Q6MJM0	Bd2754	Uncharacterized protein	Outer membrane protein beta-barrel domain	8.11e-121	8.11e-121	T6h_vs_AP+Ec	1.3455	6.04215e-18	6	TRUE	FALSE
Q6MNA2	Bd1358	Putative peptidoglycan-binding protein	Peptidoglycan-binding domain 1 protein	0.0	0.0	T3h_vs_AP+Ec	1.34486	6.03837e-13	19	TRUE	FALSE
Q6MKQ8	Bd2327	Uncharacterized protein	-	#N/A	#N/A	T30m_vs_AP+Ec	1.34484	2.91613e-09	9	TRUE	TRUE
Q6MPN8	Bd0810	Arc_trans_TRASH domain-containing protein	monooxygenase activity	2.37e-79	2.37e-79	T5h_vs_AP+Ec	1.34442	4.95915e-11	6	TRUE	FALSE
Q6MJH8	Bd2799	Uncharacterized protein	Domain of unknown function (DUF1844)	1.29e-49	1.29e-49	T4h_vs_AP+Ec	1.34419	2.40268e-18	3	TRUE	FALSE
Q6MKC2	Bd2480	Uncharacterized protein	pyruvate-flavodoxin oxidoreductase activity	0.0	0.0	T30m_vs_AP+Ec	1.3425	6.81807e-14	20	TRUE	FALSE
Q6MHZ0	Bd3394	Two component response regulator	PFAM response regulator receiver	1.75e-156	1.75e-156	T3h_vs_AP+Ec	1.3407	1.02462e-20	15	TRUE	FALSE
Q6MNQ5	Bd1185	Uncharacterized protein	Activator of cell division through the inhibition of FtsZ GTPase activity, therefore promoting FtsZ assembly into bundles of protofilaments necessary for the formation of the division Z ring. It is recruited early at mid-cell but it is not essential for cell division	1.44e-62	1.44e-62	T3h_vs_AP+Ec	1.33998	8.69463e-08	7	TRUE	FALSE
Q6MPN2	Bd0816	D-alanyl-D-alanine carboxypeptidase	D-Ala-D-Ala carboxypeptidase 3 (S13) family	1.05e-307	1.05e-307	T2h_vs_AP+Ec	1.33816	5.17448e-16	18	TRUE	FALSE
Q6MHT0	Bd3459	D-alanyl-D-alanine carboxypeptidase	D-Ala-D-Ala carboxypeptidase 3 (S13) family	0.0	0.0	T30m_vs_AP+Ec	1.33291	7.68049e-11	21	TRUE	FALSE
Q6MKG6	Bd2427	Uncharacterized protein	-	#N/A	#N/A	T2h_vs_AP+Ec	1.33274	8.82206e-17	11	TRUE	FALSE
Q6MK75	Bd2535	Putative serine protease	Trypsin-like serine protease	9.06e-189	9.06e-189	T3h_vs_AP+Ec	1.33085	6.1458e-15	13	TRUE	FALSE
P61662	Bd0781	Sugar fermentation stimulation protein homolog	Belongs to the SfsA family	9.8e-177	9.8e-177	T5h_vs_AP+Ec	1.3303	6.74721e-14	11	TRUE	FALSE
Q6MLU8	Bd1906	Uncharacterized protein	-	#N/A	#N/A	T2h_vs_AP+Ec	1.32767	7.77801e-08	5	TRUE	FALSE
Q6MI02	Bd3380	Uncharacterized protein	-	#N/A	#N/A	T2h_vs_AP+Ec	1.32616	2.0291e-10	6	TRUE	FALSE
Q6MR85	Bd0210	Uncharacterized protein	-	#N/A	#N/A	T45m_vs_AP+Ec	1.32403	1.24519e-09	10	TRUE	FALSE
Q6MGL6	Bd3909	tRNA uridine 5-carboxymethylaminomethyl modification enzyme MnmG	NAD-binding protein involved in the addition of a carboxymethylaminomethyl (cmnm) group at the wobble position (U34) of certain tRNAs, forming tRNA-cmnm(5)s(2)U34	0.0	0.0	T4h_vs_AP+Ec	1.32373	1.14899e-08	20	TRUE	TRUE
Q6MPB2	Bd0946	Putative N6-adenine-specific DNA methylase	Belongs to the methyltransferase superfamily	6.85e-277	6.85e-277	T2h_vs_AP+Ec	1.32166	1.17737e-22	24	TRUE	FALSE
Q6MGT7	Bd3834	DNA-directed DNA polymerase	DNA polymerase III	2.62e-159	2.62e-159	T2h_vs_AP+Ec	1.32074	4.69561e-07	8	TRUE	FALSE
Q6MIM1	Bd3133	Uncharacterized protein	-	#N/A	#N/A	T1h_vs_AP+Ec	1.31992	5.52271e-13	7	TRUE	FALSE
Q6MLW8	Bd1885	HTH cro/C1-type domain-containing protein	addiction module antidote protein HigA	4.46e-185	4.46e-185	T1h_vs_AP+Ec	1.31923	1.61562e-15	21	TRUE	FALSE
Q6MHW5	Bd3419	Methylenetetrahydrofolate--tRNA-(uracil-5-)-methyltransferase TrmFO	Catalyzes the folate-dependent formation of 5-methyl- uridine at position 54 (M-5-U54) in all tRNAs	0.0	0.0	T3h_vs_AP+Ec	1.31774	7.19225e-16	19	TRUE	FALSE
Q6MP71	Bd0993	Putative secreted protein	Belongs to the glycosyl hydrolase 57 family	0.0	0.0	T2h_vs_AP+Ec	1.3176	7.99674e-16	20	TRUE	FALSE
Q6MPH9	Bd0875	Uncharacterized protein	oxidoreductase activity	1.55e-275	1.55e-275	T45m_vs_AP+Ec	1.31634	1.3222e-16	9	TRUE	FALSE
Q6MQC9	Bd0545	DNA recombination protein rmuC	DNA recombination protein RmuC	2.62e-282	2.62e-282	T4h_vs_AP+Ec	1.31514	3.21561e-16	36	TRUE	FALSE
Q6MP22	Bd1046	BD_b_sandwich domain-containing protein	-	#N/A	#N/A	T30m_vs_AP+Ec	1.31195	7.87912e-13	24	TRUE	FALSE
Q6MP71	Bd0993	Putative secreted protein	Belongs to the glycosyl hydrolase 57 family	0.0	0.0	T30m_vs_AP+Ec	1.30952	5.07445e-15	20	TRUE	FALSE
Q6MPB2	Bd0946	Putative N6-adenine-specific DNA methylase	Belongs to the methyltransferase superfamily	6.85e-277	6.85e-277	T3h_vs_AP+Ec	1.30927	8.97635e-23	24	TRUE	FALSE
Q6ML96	Bd2120	Ribosome maturation factor RimM	ribosome binding	1.34e-121	1.34e-121	T3h_vs_AP+Ec	1.30829	5.24057e-20	8	TRUE	FALSE
Q6MM50	Bd1794	DUF1524 domain-containing protein	Protein of unknown function (DUF1524)	1.54e-214	1.54e-214	T4h_vs_AP+Ec	1.30315	6.01359e-06	7	TRUE	TRUE
Q6MLJ3	Bd2016	Uncharacterized protein	Uncharacterized ACR, COG1399	9.89e-164	9.89e-164	T6h_vs_AP+Ec	1.30156	1.9358e-15	4	TRUE	FALSE
Q6MRN7	Bd0038	Replicative DNA helicase	it exhibits DNA-dependent ATPase activity and contains distinct active sites for ATP binding, DNA binding, and interaction with DnaC protein, primase, and other prepriming proteins	0.0	0.0	T3h_vs_AP+Ec	1.30015	7.05535e-12	20	TRUE	FALSE
Q6MQP3	Bd0417	Uncharacterized protein	-	#N/A	#N/A	T1h_vs_AP+Ec	1.29627	1.23914e-08	46	TRUE	FALSE
Q6MH23	Bd3740	Uncharacterized protein	-	#N/A	#N/A	T5h_vs_AP+Ec	1.29612	4.78439e-07	9	TRUE	FALSE
Q6MRI2	Bd0097	Co-chaperonin GroES	Binds to Cpn60 in the presence of Mg-ATP and suppresses the ATPase activity of the latter	2.71e-66	2.71e-66	T3h_vs_AP+Ec	1.2947	6.1458e-15	19	TRUE	FALSE
Q6MNL3	Bd1235	Uncharacterized protein	-	#N/A	#N/A	T45m_vs_AP+Ec	1.29327	7.93151e-08	7	TRUE	FALSE
Q6MH29	Bd3734	Uncharacterized protein	ADP-ribosylation factor family	8.86e-139	8.86e-139	T4h_vs_AP+Ec	1.29074	1.61444e-25	16	TRUE	FALSE
Q6MQP0	Bd0420	Putative adventurous gliding motility protein R	Adventurous gliding motility	1.12e-164	1.12e-164	T3h_vs_AP+Ec	1.29034	1.43679e-05	10	TRUE	FALSE
Q6MQC1	Bd0554	Uncharacterized protein	Putative zinc- or iron-chelating domain	5.09e-120	5.09e-120	T5h_vs_AP+Ec	1.28994	5.73422e-20	5	TRUE	FALSE
Q6MP23	Bd1045	BD_b_sandwich domain-containing protein	-	#N/A	#N/A	T1h_vs_AP+Ec	1.28563	4.24037e-05	20	TRUE	FALSE
Q6MHF9	Bd3588	Uncharacterized protein	-	#N/A	#N/A	T4h_vs_AP+Ec	1.28212	3.97929e-08	3	TRUE	FALSE
Q6MHQ1	Bd3489	Uncharacterized protein	-	#N/A	#N/A	T4h_vs_AP+Ec	1.28081	7.79012e-11	8	TRUE	FALSE
Q6MJM0	Bd2754	Uncharacterized protein	Outer membrane protein beta-barrel domain	8.11e-121	8.11e-121	T7h_vs_AP+Ec	1.27891	4.02382e-17	6	TRUE	FALSE
Q6MGT1	Bd3841	Ribosomal protein S12 methylthiotransferase RimO	Catalyzes the methylthiolation of an aspartic acid residue of ribosomal protein S12	0.0	0.0	T3h_vs_AP+Ec	1.27882	3.63451e-14	26	TRUE	FALSE
Q6MQP2	Bd0418	Uncharacterized protein	biopolymer transport protein	1.36e-106	1.36e-106	T30m_vs_AP+Ec	1.27802	3.27897e-08	8	TRUE	FALSE
Q6MIU1	Bd3057	Similar to transcriptional regulator (MarR family)	Transcriptional regulator, MarR family	6.15e-116	6.15e-116	T5h_vs_AP+Ec	1.2778	3.35509e-16	6	TRUE	FALSE
Q6MPN8	Bd0810	Arc_trans_TRASH domain-containing protein	monooxygenase activity	2.37e-79	2.37e-79	T4h_vs_AP+Ec	1.27719	1.30851e-10	6	TRUE	FALSE
Q6MJS6	Bd2692	Protease	Belongs to the peptidase S8 family	0.0	0.0	T6h_vs_AP+Ec	1.27635	2.92518e-07	17	TRUE	FALSE
Q6MLE0	Bd2072	DUF4105 domain-containing protein	Domain of unknown function (DUF4105)	0.0	0.0	T2h_vs_AP+Ec	1.27504	1.01209e-08	21	TRUE	FALSE
Q6MPH9	Bd0875	Uncharacterized protein	oxidoreductase activity	1.55e-275	1.55e-275	T1h_vs_AP+Ec	1.27441	2.6783e-16	9	TRUE	FALSE
Q6MKR5	Bd2320	Putative CarD-like transcriptional regulator	PFAM Transcription factor CarD	1.6e-109	1.6e-109	T3h_vs_AP+Ec	1.27374	3.61188e-14	17	TRUE	FALSE
Q6MPB2	Bd0946	Putative N6-adenine-specific DNA methylase	Belongs to the methyltransferase superfamily	6.85e-277	6.85e-277	T1h_vs_AP+Ec	1.27192	1.52157e-21	24	TRUE	FALSE
Q6MNP8	Bd1194	Cysteine desulfurase	Catalyzes the removal of elemental sulfur atoms from cysteine to produce alanine	4.98e-293	4.98e-293	T4h_vs_AP+Ec	1.26647	7.84669e-14	13	TRUE	FALSE
Q6MLF0	Bd2061	YkuD domain-containing protein	protein conserved in bacteria	2.84e-143	2.84e-143	T1h_vs_AP+Ec	1.26598	5.42292e-09	12	TRUE	FALSE
Q6MK11	Bd2605	DUF2249 domain-containing protein	Uncharacterized conserved protein (DUF2249)	5.72e-61	5.72e-61	T5h_vs_AP+Ec	1.26542	7.06441e-14	4	TRUE	FALSE
Q6MI41	Bd3334	Uncharacterized protein	L,D-transpeptidase catalytic domain	2.23e-191	2.23e-191	T30m_vs_AP+Ec	1.26496	4.37281e-10	8	TRUE	FALSE
Q6MQL8	Bd0447	Putative dimethyladenosine transferase	Methyltransferase domain	2.99e-145	2.99e-145	T7h_vs_AP+Ec	1.2646	8.17896e-08	2	TRUE	TRUE
Q6MI41	Bd3334	Uncharacterized protein	L,D-transpeptidase catalytic domain	2.23e-191	2.23e-191	T3h_vs_AP+Ec	1.26398	3.92556e-11	8	TRUE	FALSE
Q6MQC9	Bd0545	DNA recombination protein rmuC	DNA recombination protein RmuC	2.62e-282	2.62e-282	T3h_vs_AP+Ec	1.26344	1.55465e-15	36	TRUE	FALSE
Q6MN03	Bd1463	Uncharacterized protein	Lipopolysaccharide-assembly	6.13e-148	6.13e-148	T4h_vs_AP+Ec	1.26333	1.86298e-19	5	TRUE	FALSE
Q6MHQ3	Bd3487	Ubiquinone/menaquinone biosynthesis C-methyltransferase UbiE	Methyltransferase required for the conversion of demethylmenaquinol (DMKH2) to menaquinol (MKH2) and the conversion of 2-polyprenyl-6-methoxy-1,4-benzoquinol (DDMQH2) to 2- polyprenyl-3-methyl-6-methoxy-1,4-benzoquinol (DMQH2)	7.75e-170	7.75e-170	T6h_vs_AP+Ec	1.26313	8.76886e-22	8	TRUE	FALSE
Q6MK11	Bd2605	DUF2249 domain-containing protein	Uncharacterized conserved protein (DUF2249)	5.72e-61	5.72e-61	T4h_vs_AP+Ec	1.26121	3.71624e-14	4	TRUE	FALSE
Q6MKN4	Bd2354	THIF family protein	PFAM UBA THIF-type NAD FAD binding protein	6.72e-205	6.72e-205	T5h_vs_AP+Ec	1.261	6.43487e-09	14	TRUE	FALSE
Q6MHU6	Bd3440	Uncharacterized protein	-	#N/A	#N/A	T2h_vs_AP+Ec	1.25978	4.55367e-09	18	TRUE	FALSE
Q6MQK2	Bd0464	Cell division protein DivIVA homologue	PFAM DivIVA family protein	4.27e-114	4.27e-114	T5h_vs_AP+Ec	1.25951	4.73324e-11	10	TRUE	FALSE
Q6MN53	Bd1409	STAS domain-containing protein	-	#N/A	#N/A	T7h_vs_AP+Ec	1.25848	1.26571e-08	4	TRUE	FALSE
Q6MPN2	Bd0816	D-alanyl-D-alanine carboxypeptidase	D-Ala-D-Ala carboxypeptidase 3 (S13) family	1.05e-307	1.05e-307	T45m_vs_AP+Ec	1.25693	1.21322e-14	18	TRUE	FALSE
Q6MKL2	Bd2376	Uncharacterized protein	biopolymer transport protein	3.59e-102	3.59e-102	T5h_vs_AP+Ec	1.25401	5.12766e-06	8	TRUE	FALSE
Q6MKG6	Bd2427	Uncharacterized protein	-	#N/A	#N/A	T4h_vs_AP+Ec	1.25394	2.63539e-16	11	TRUE	FALSE
Q6MIL8	Bd3137	DUF4953 domain-containing protein	Met-zincin	0.0	0.0	T2h_vs_AP+Ec	1.25339	2.51899e-12	83	TRUE	FALSE
Q6MI84	Bd3285	Uncharacterized protein	peptidoglycan turnover	3.44e-282	3.44e-282	T1h_vs_AP+Ec	1.25212	4.40111e-05	9	TRUE	FALSE
Q6MRG6	Bd0119	Flp1_like domain-containing protein	Putative Flagellin, Flp1-like, domain	7.98e-33	7.98e-33	T45m_vs_AP+Ec	1.25136	0.000107244	3	TRUE	FALSE
Q6MI79	Bd3290	DUF3817 domain-containing protein	Domain of unknown function (DUF3817)	4.12e-61	4.12e-61	T6h_vs_AP+Ec	1.24969	4.18913e-08	2	TRUE	FALSE
Q6MQW4	Bd0339	RNA-binding protein	RNA-binding	1.71e-58	1.71e-58	T5h_vs_AP+Ec	1.24942	5.41314e-18	10	TRUE	FALSE
Q6MQX6	Bd0326	Glutathione peroxidase	Glutathione peroxidase	3.97e-130	3.97e-130	T7h_vs_AP+Ec	1.24869	8.30758e-14	9	TRUE	FALSE
Q6MPP7	Bd0801	HTH cro/C1-type domain-containing protein	sequence-specific DNA binding	5.89e-66	5.89e-66	T5h_vs_AP+Ec	1.24489	1.84657e-08	4	TRUE	TRUE
Q6ML77	Bd2140	DNA polymerase III polC-type	DNA polymerase III	4.99e-221	4.99e-221	T5h_vs_AP+Ec	1.24405	3.08915e-17	13	TRUE	FALSE
Q6MNL7	Bd1231	Uncharacterized protein	-	#N/A	#N/A	T7h_vs_AP+Ec	1.24303	1.18647e-08	4	TRUE	FALSE
Q6MIT7	Bd3061	Uncharacterized protein	-	#N/A	#N/A	T6h_vs_AP+Ec	1.24201	6.04215e-18	8	TRUE	FALSE
Q6MLE0	Bd2072	DUF4105 domain-containing protein	Domain of unknown function (DUF4105)	0.0	0.0	T3h_vs_AP+Ec	1.24159	1.00951e-08	21	TRUE	FALSE
Q6MQY4	Bd0318	Uncharacterized protein	-	#N/A	#N/A	T7h_vs_AP+Ec	1.24117	9.96036e-06	2	TRUE	FALSE
Q6MRK0	Bd0078	DUF4476 domain-containing protein	-	#N/A	#N/A	T4h_vs_AP+Ec	1.2407	7.62751e-07	8	TRUE	TRUE
Q6MIT7	Bd3061	Uncharacterized protein	-	#N/A	#N/A	T7h_vs_AP+Ec	1.23989	8.95581e-18	8	TRUE	FALSE
Q6MQC1	Bd0554	Uncharacterized protein	Putative zinc- or iron-chelating domain	5.09e-120	5.09e-120	T3h_vs_AP+Ec	1.23956	7.71841e-20	5	TRUE	FALSE
Q6MI78	Bd3291	Uncharacterized protein	-	#N/A	#N/A	T6h_vs_AP+Ec	1.23934	7.2808e-10	8	TRUE	FALSE
Q6MI79	Bd3290	DUF3817 domain-containing protein	Domain of unknown function (DUF3817)	4.12e-61	4.12e-61	T2h_vs_AP+Ec	1.23922	5.20671e-08	2	TRUE	FALSE
Q6MLW8	Bd1885	HTH cro/C1-type domain-containing protein	addiction module antidote protein HigA	4.46e-185	4.46e-185	T4h_vs_AP+Ec	1.23838	2.66444e-15	21	TRUE	FALSE
Q6MP24	Bd1044	BD_b_sandwich domain-containing protein	-	#N/A	#N/A	T45m_vs_AP+Ec	1.23834	1.73247e-09	18	TRUE	FALSE
Q6MQL8	Bd0447	Putative dimethyladenosine transferase	Methyltransferase domain	2.99e-145	2.99e-145	T6h_vs_AP+Ec	1.23679	1.15736e-07	2	TRUE	TRUE
Q6MLA0	Bd2116	Ribonuclease HII	Endonuclease that specifically degrades the RNA of RNA- DNA hybrids	4e-156	4e-156	T3h_vs_AP+Ec	1.23624	3.34747e-11	11	TRUE	FALSE
Q6MRP0	Bd0035	Trypsin	Trypsin-like serine protease	3.57e-203	3.57e-203	T1h_vs_AP+Ec	1.23589	1.2171e-09	10	TRUE	FALSE
Q6MGL9	Bd3906	Partition protein, ParA homolog	PFAM Cobyrinic acid ac-diamide synthase	9.46e-201	9.46e-201	T5h_vs_AP+Ec	1.23564	0.00135776	10	TRUE	FALSE
Q6MPN8	Bd0810	Arc_trans_TRASH domain-containing protein	monooxygenase activity	2.37e-79	2.37e-79	T6h_vs_AP+Ec	1.2347	7.44392e-10	6	TRUE	FALSE
Q6MLN0	Bd1977	Uncharacterized protein	Participates in chromosomal partition during cell division. May act via the formation of a condensin-like complex containing Smc and ScpA that pull DNA away from mid-cell into both cell halves	2.35e-296	2.35e-296	T2h_vs_AP+Ec	1.23367	1.12103e-08	20	TRUE	FALSE
Q6MJM8	Bd2744	Uncharacterized protein	-	#N/A	#N/A	T5h_vs_AP+Ec	1.23233	2.10815e-12	23	TRUE	FALSE
Q6MKT3	Bd2300	Integrase/recombinase XerD	TIGRFAM Tyrosine recombinase XerD	1e-214	1e-214	T4h_vs_AP+Ec	1.23087	9.19865e-06	7	TRUE	FALSE
P61184	Bd1806	Chaperone protein HtpG	Molecular chaperone. Has ATPase activity	0.0	0.0	T4h_vs_AP+Ec	1.22992	1.54404e-21	45	TRUE	FALSE
Q6MHU6	Bd3440	Uncharacterized protein	-	#N/A	#N/A	T45m_vs_AP+Ec	1.22936	2.77174e-08	18	TRUE	FALSE
Q6MKQ5	Bd2331	Partition protein, ParA homolog	PFAM Cobyrinic acid ac-diamide synthase	3.38e-171	3.38e-171	T3h_vs_AP+Ec	1.2292	4.7359e-05	9	TRUE	TRUE
Q6MP21	Bd1047	Uncharacterized protein	17 kDa outer membrane surface antigen	2e-199	2e-199	T30m_vs_AP+Ec	1.2288	3.87488e-09	28	TRUE	FALSE
Q6MML2	Bd1615	Uncharacterized protein	-	#N/A	#N/A	T4h_vs_AP+Ec	1.22837	4.12292e-12	7	TRUE	FALSE
Q6MJ45	Bd2940	Uncharacterized protein	L,D-transpeptidase catalytic domain	1.02e-203	1.02e-203	T15m_vs_AP+Ec	1.22709	2.30242e-06	8	TRUE	TRUE
Q6MP24	Bd1044	BD_b_sandwich domain-containing protein	-	#N/A	#N/A	T1h_vs_AP+Ec	1.22612	1.66012e-09	18	TRUE	FALSE
Q6MRI2	Bd0097	Co-chaperonin GroES	Binds to Cpn60 in the presence of Mg-ATP and suppresses the ATPase activity of the latter	2.71e-66	2.71e-66	T5h_vs_AP+Ec	1.22507	7.67188e-14	19	TRUE	FALSE
Q6MIM1	Bd3133	Uncharacterized protein	-	#N/A	#N/A	T45m_vs_AP+Ec	1.22451	7.59175e-12	7	TRUE	FALSE
Q6MQP7	Bd0413	Uncharacterized protein	-	#N/A	#N/A	T30m_vs_AP+Ec	1.2234	6.63304e-14	23	TRUE	FALSE
Q6MHJ2	Bd3549	Rhodanese-related sulfurtransferases	Rhodanese Homology Domain	1.28e-82	1.28e-82	T6h_vs_AP+Ec	1.2231	7.82732e-15	4	TRUE	FALSE
Q6MH51	Bd3707	Uncharacterized protein	-	#N/A	#N/A	T5h_vs_AP+Ec	1.22233	3.83317e-08	11	TRUE	FALSE
Q6MIT5	Bd3063	Transcriptional regulator	Sigma-54 interaction domain	9.01e-255	9.01e-255	T15m_vs_AP+Ec	1.22158	1.38846e-09	21	TRUE	FALSE
Q6MLP8	Bd1959	DUF2183 domain-containing protein	Uncharacterized conserved protein (DUF2183)	4.18e-195	4.18e-195	T5h_vs_AP+Ec	1.21725	3.6404e-06	10	TRUE	TRUE
Q6MGT1	Bd3841	Ribosomal protein S12 methylthiotransferase RimO	Catalyzes the methylthiolation of an aspartic acid residue of ribosomal protein S12	0.0	0.0	T1h_vs_AP+Ec	1.21665	9.90599e-13	26	TRUE	FALSE
Q6MKZ0	Bd2236	Queuine tRNA-ribosyltransferase	Catalyzes the base-exchange of a guanine (G) residue with the queuine precursor 7-aminomethyl-7-deazaguanine (PreQ1) at position 34 (anticodon wobble position) in tRNAs with GU(N) anticodons (tRNA-Asp, -Asn, -His and -Tyr). Catalysis occurs through a double-displacement mechanism. The nucleophile active site attacks the C1' of nucleotide 34 to detach the guanine base from the RNA, forming a coval…	4.38e-289	4.38e-289	T3h_vs_AP+Ec	1.21643	1.30678e-18	11	TRUE	FALSE
Q6MPH9	Bd0875	Uncharacterized protein	oxidoreductase activity	1.55e-275	1.55e-275	T15m_vs_AP+Ec	1.21577	1.53295e-14	9	TRUE	FALSE
Q6MMG7	Bd1664	Uncharacterized protein	-	#N/A	#N/A	T7h_vs_AP+Ec	1.21382	2.77414e-08	5	TRUE	FALSE
Q6MHN3	Bd3507	Putative secreted nuclease	Endonuclease I	2.03e-217	2.03e-217	T2h_vs_AP+Ec	1.2132	5.12174e-09	16	TRUE	FALSE
Q6MHW5	Bd3419	Methylenetetrahydrofolate--tRNA-(uracil-5-)-methyltransferase TrmFO	Catalyzes the folate-dependent formation of 5-methyl- uridine at position 54 (M-5-U54) in all tRNAs	0.0	0.0	T4h_vs_AP+Ec	1.21098	1.15503e-14	19	TRUE	FALSE
Q6MLC6	Bd2086	tRNA-2-methylthio-N(6)-dimethylallyladenosine synthase	Catalyzes the methylthiolation of N6- (dimethylallyl)adenosine (i(6)A), leading to the formation of 2- methylthio-N6-(dimethylallyl)adenosine (ms(2)i(6)A) at position 37 in tRNAs that read codons beginning with uridine	0.0	0.0	T4h_vs_AP+Ec	1.2088	1.56212e-18	20	TRUE	FALSE
Q6MKR9	Bd2314	Uncharacterized protein	Protein of unknown function (DUF3617)	2.43e-121	2.43e-121	T6h_vs_AP+Ec	1.20452	1.04951e-10	6	TRUE	FALSE
Q6MP24	Bd1044	BD_b_sandwich domain-containing protein	-	#N/A	#N/A	T30m_vs_AP+Ec	1.20438	5.27674e-09	18	TRUE	FALSE
Q6MJQ4	Bd2715	BD_b_sandwich domain-containing protein	-	#N/A	#N/A	T1h_vs_AP+Ec	1.20384	1.90977e-07	12	TRUE	FALSE
Q6MLF0	Bd2061	YkuD domain-containing protein	protein conserved in bacteria	2.84e-143	2.84e-143	T45m_vs_AP+Ec	1.20378	2.60629e-08	12	TRUE	FALSE
Q6MH29	Bd3734	Uncharacterized protein	ADP-ribosylation factor family	8.86e-139	8.86e-139	T5h_vs_AP+Ec	1.20325	4.07978e-24	16	TRUE	FALSE
Q6MMU0	Bd1533	Putative GTP cyclohydrolase, riboflavin biosynthesis	GTP cyclohydrolase N terminal	2.19e-312	2.19e-312	T4h_vs_AP+Ec	1.20283	4.92302e-09	14	TRUE	FALSE
Q6MH31	Bd3732	Nucleoid-associated protein Bd3732	Binds to DNA and alters its conformation. May be involved in regulation of gene expression, nucleoid organization and DNA protection	5.5e-67	5.5e-67	T3h_vs_AP+Ec	1.19525	3.24478e-16	12	TRUE	FALSE
Q6MGZ7	Bd3768	TonB_C domain-containing protein	Gram-negative bacterial TonB protein C-terminal	6.5e-306	6.5e-306	T1h_vs_AP+Ec	1.19482	6.51661e-06	12	TRUE	FALSE
Q6MQL8	Bd0447	Putative dimethyladenosine transferase	Methyltransferase domain	2.99e-145	2.99e-145	T5h_vs_AP+Ec	1.1934	1.64704e-07	2	TRUE	TRUE
Q6MQW4	Bd0339	RNA-binding protein	RNA-binding	1.71e-58	1.71e-58	T4h_vs_AP+Ec	1.19294	7.34182e-18	10	TRUE	FALSE
Q6MPN5	Bd0813	Uncharacterized protein	-	#N/A	#N/A	T30m_vs_AP+Ec	1.19219	3.11585e-07	17	TRUE	FALSE
Q6MLJ3	Bd2016	Uncharacterized protein	Uncharacterized ACR, COG1399	9.89e-164	9.89e-164	T1h_vs_AP+Ec	1.18752	5.12601e-14	4	TRUE	FALSE
Q6MPD8	Bd0917	Small heat shock protein	Belongs to the small heat shock protein (HSP20) family	1.2e-101	1.2e-101	T6h_vs_AP+Ec	1.18674	0.000109945	6	TRUE	FALSE
Q6MIM1	Bd3133	Uncharacterized protein	-	#N/A	#N/A	T30m_vs_AP+Ec	1.18643	3.21531e-11	7	TRUE	FALSE
Q6MP22	Bd1046	BD_b_sandwich domain-containing protein	-	#N/A	#N/A	T2h_vs_AP+Ec	1.18592	3.39312e-12	24	TRUE	FALSE
Q6MHL8	Bd3523	Uncharacterized protein	protein affecting phage T7 exclusion by the F plasmid	2.6e-120	2.6e-120	T6h_vs_AP+Ec	1.18544	4.4358e-11	6	TRUE	FALSE
Q6MH31	Bd3732	Nucleoid-associated protein Bd3732	Binds to DNA and alters its conformation. May be involved in regulation of gene expression, nucleoid organization and DNA protection	5.5e-67	5.5e-67	T5h_vs_AP+Ec	1.18522	9.58932e-16	12	TRUE	FALSE
Q6MLF9	Bd2052	Uncharacterized protein	-	#N/A	#N/A	T5h_vs_AP+Ec	1.18344	8.46078e-07	5	TRUE	FALSE
Q6ML66	Bd2152	Glycerol-3-phosphate transporter	Major Facilitator Superfamily	0.0	0.0	T3h_vs_AP+Ec	1.1826	2.06879e-17	10	TRUE	FALSE
Q6MKT1	Bd2302	Uncharacterized protein	-	#N/A	#N/A	T15m_vs_AP+Ec	1.1821	5.98226e-15	9	TRUE	FALSE
Q6MHZ0	Bd3394	Two component response regulator	PFAM response regulator receiver	1.75e-156	1.75e-156	T5h_vs_AP+Ec	1.18027	2.48952e-18	15	TRUE	FALSE
Q6MHQ9	Bd3481	Secreted trypsin-like serine protease	Trypsin-like serine protease	2.03e-222	2.03e-222	T2h_vs_AP+Ec	1.17785	1.76244e-09	7	TRUE	FALSE
Q6MMH9	Bd1651	Uncharacterized protein	-	#N/A	#N/A	T4h_vs_AP+Ec	1.17671	1.26545e-19	8	TRUE	FALSE
Q6MP53	Bd1012	Uncharacterized protein	Protein of unknown function (DUF3047)	0.0	0.0	T30m_vs_AP+Ec	1.17636	1.1299e-11	58	TRUE	FALSE
Q6MLX9	Bd1874	Uncharacterized protein	Belongs to the peptidase M48B family	4.44e-221	4.44e-221	T5h_vs_AP+Ec	1.17472	7.0941e-12	12	TRUE	FALSE
Q6MN02	Bd1464	DNA polymerase III, delta subunit	DNA polymerase III, delta' subunit	2.52e-237	2.52e-237	T4h_vs_AP+Ec	1.17447	1.13619e-15	10	TRUE	FALSE
P61184	Bd1806	Chaperone protein HtpG	Molecular chaperone. Has ATPase activity	0.0	0.0	T3h_vs_AP+Ec	1.17332	1.23948e-20	45	TRUE	FALSE
Q6MQP7	Bd0413	Uncharacterized protein	-	#N/A	#N/A	T2h_vs_AP+Ec	1.17291	5.07642e-14	23	TRUE	FALSE
Q6MQU0	Bd0370	tRNA (guanine-N(7)-)-methyltransferase	Catalyzes the formation of N(7)-methylguanine at position 46 (m7G46) in tRNA	1.3e-155	1.3e-155	T3h_vs_AP+Ec	1.17209	1.09004e-17	5	TRUE	FALSE
Q6MKR4	Bd2321	Subtilisin-like serine protease	Subtilase family	0.0	0.0	T5h_vs_AP+Ec	1.17206	5.12293e-07	27	TRUE	FALSE
Q6MQL8	Bd0447	Putative dimethyladenosine transferase	Methyltransferase domain	2.99e-145	2.99e-145	T4h_vs_AP+Ec	1.17132	1.72303e-07	2	TRUE	TRUE
Q6MNU8	Bd1134	Iron-sulfur cluster carrier protein	Binds and transfers iron-sulfur (Fe-S) clusters to target apoproteins. Can hydrolyze ATP	2.6e-188	2.6e-188	T3h_vs_AP+Ec	1.17103	2.32019e-20	17	TRUE	FALSE
Q6MH07	Bd3758	DUF4423 domain-containing protein	Domain of unknown function (DUF4423)	3.28e-178	3.28e-178	T1h_vs_AP+Ec	1.16953	7.87928e-09	9	TRUE	FALSE
Q6MH23	Bd3740	Uncharacterized protein	-	#N/A	#N/A	T2h_vs_AP+Ec	1.16838	4.79884e-06	9	TRUE	FALSE
Q6MKR5	Bd2320	Putative CarD-like transcriptional regulator	PFAM Transcription factor CarD	1.6e-109	1.6e-109	T45m_vs_AP+Ec	1.16609	4.25134e-12	17	TRUE	FALSE
Q6MMK1	Bd1627	3-hydroxy-3-methylglutaryl coenzyme A reductase	Belongs to the HMG-CoA reductase family	6.32e-310	6.32e-310	T5h_vs_AP+Ec	1.16549	3.89644e-14	17	TRUE	FALSE
Q6MLE5	Bd2066	Glutathione S-transferase family protein	Belongs to the GST superfamily	1.06e-178	1.06e-178	T4h_vs_AP+Ec	1.16518	1.52115e-06	5	TRUE	FALSE
Q6MLE5	Bd2066	Glutathione S-transferase family protein	Belongs to the GST superfamily	1.06e-178	1.06e-178	T5h_vs_AP+Ec	1.16516	2.03312e-06	5	TRUE	FALSE
Q6MIR3	Bd3087	Protease	Belongs to the peptidase S8 family	0.0	0.0	T4h_vs_AP+Ec	1.16264	2.77092e-05	14	TRUE	FALSE
Q6ML96	Bd2120	Ribosome maturation factor RimM	ribosome binding	1.34e-121	1.34e-121	T2h_vs_AP+Ec	1.16173	9.77093e-18	8	TRUE	FALSE
Q6MJQ0	Bd2720	Uncharacterized protein	-	#N/A	#N/A	T4h_vs_AP+Ec	1.16086	6.39509e-09	7	TRUE	FALSE
Q6MRK0	Bd0078	DUF4476 domain-containing protein	-	#N/A	#N/A	T3h_vs_AP+Ec	1.15997	2.88481e-06	8	TRUE	TRUE
Q6MQ38	Bd0647	Uncharacterized protein	-	#N/A	#N/A	T6h_vs_AP+Ec	1.15993	1.31417e-06	5	TRUE	TRUE
Q6MH35	Bd3727	Outer membrane lipoprotein Blc	Lipocalin / cytosolic fatty-acid binding protein family	2.28e-137	2.28e-137	T5h_vs_AP+Ec	1.15847	4.81779e-09	7	TRUE	FALSE
Q6MLR4	Bd1942	GTPase Era	An essential GTPase that binds both GDP and GTP, with rapid nucleotide exchange. Plays a role in 16S rRNA processing and 30S ribosomal subunit biogenesis and possibly also in cell cycle regulation and energy metabolism	1.85e-211	1.85e-211	T3h_vs_AP+Ec	1.15817	1.81109e-23	19	TRUE	FALSE
Q6MH28	Bd3735	Quinolinate synthase	Catalyzes the condensation of iminoaspartate with dihydroxyacetone phosphate to form quinolinate	2.51e-234	2.51e-234	T3h_vs_AP+Ec	1.15768	1.93548e-16	12	TRUE	FALSE
Q6MHI5	Bd3557	Uncharacterized protein	-	#N/A	#N/A	T4h_vs_AP+Ec	1.15584	3.1634e-08	6	TRUE	FALSE
Q6MP71	Bd0993	Putative secreted protein	Belongs to the glycosyl hydrolase 57 family	0.0	0.0	T15m_vs_AP+Ec	1.15574	1.42903e-12	20	TRUE	FALSE
Q6MRN6	Bd0039	Site-specific DNA inversion stimulation factor	Site-specific DNA inversion stimulation factor	1.85e-59	1.85e-59	T1h_vs_AP+Ec	1.15471	5.37432e-07	7	TRUE	FALSE
Q6MM22	Bd1826	Putative transcriptional regulator, LuxR family	transcriptional regulator	2.04e-77	2.04e-77	T4h_vs_AP+Ec	1.15448	3.80007e-09	9	TRUE	FALSE
Q6MJH8	Bd2799	Uncharacterized protein	Domain of unknown function (DUF1844)	1.29e-49	1.29e-49	T3h_vs_AP+Ec	1.15298	7.5227e-16	3	TRUE	FALSE
Q6MR85	Bd0210	Uncharacterized protein	-	#N/A	#N/A	T30m_vs_AP+Ec	1.14978	6.12357e-08	10	TRUE	FALSE
Q6ML96	Bd2120	Ribosome maturation factor RimM	ribosome binding	1.34e-121	1.34e-121	T4h_vs_AP+Ec	1.14961	3.72834e-18	8	TRUE	FALSE
Q6MJM0	Bd2754	Uncharacterized protein	Outer membrane protein beta-barrel domain	8.11e-121	8.11e-121	T5h_vs_AP+Ec	1.14402	9.47676e-16	6	TRUE	FALSE
Q6MLF9	Bd2052	Uncharacterized protein	-	#N/A	#N/A	T3h_vs_AP+Ec	1.14244	1.3289e-06	5	TRUE	FALSE
Q6MIM1	Bd3133	Uncharacterized protein	-	#N/A	#N/A	T2h_vs_AP+Ec	1.14186	2.06656e-11	7	TRUE	FALSE
Q6MN50	Bd1412	ATP-dependent RNA helicase	Belongs to the DEAD box helicase family	0.0	0.0	T45m_vs_AP+Ec	1.14155	3.33513e-17	34	TRUE	FALSE
Q6MH71	Bd3685	Tautomerase domain-containing protein	TIGRFAM 4-oxalocrotonate tautomerase family enzyme	2.54e-42	2.54e-42	T7h_vs_AP+Ec	1.14146	2.53214e-08	2	TRUE	TRUE
Q6MHL8	Bd3523	Uncharacterized protein	protein affecting phage T7 exclusion by the F plasmid	2.6e-120	2.6e-120	T5h_vs_AP+Ec	1.14087	8.05223e-11	6	TRUE	FALSE
Q6MK00	Bd2616	Probable outer membrane protein	Belongs to the ompA family	3.81e-280	3.81e-280	T6h_vs_AP+Ec	1.14009	1.00259e-09	25	TRUE	FALSE
Q6MRG6	Bd0119	Flp1_like domain-containing protein	Putative Flagellin, Flp1-like, domain	7.98e-33	7.98e-33	T5h_vs_AP+Ec	1.13941	0.000111442	3	TRUE	FALSE
Q6MHF9	Bd3588	Uncharacterized protein	-	#N/A	#N/A	T2h_vs_AP+Ec	1.13701	1.0023e-06	3	TRUE	FALSE
Q6MP53	Bd1012	Uncharacterized protein	Protein of unknown function (DUF3047)	0.0	0.0	T45m_vs_AP+Ec	1.13461	1.96965e-11	58	TRUE	FALSE
Q6MQ70	Bd0611	Flagellar secretion chaperone FliS	PFAM flagellar protein FliS	5.52e-92	5.52e-92	T5h_vs_AP+Ec	1.13284	5.15031e-12	7	TRUE	FALSE
Q6MPB2	Bd0946	Putative N6-adenine-specific DNA methylase	Belongs to the methyltransferase superfamily	6.85e-277	6.85e-277	T45m_vs_AP+Ec	1.13122	1.53776e-19	24	TRUE	FALSE
Q6MNV5	Bd1125	Membrane-bound lytic murein transglycosylase D	Lytic transglycosylase catalytic	0.0	0.0	T4h_vs_AP+Ec	1.13055	1.42526e-12	26	TRUE	FALSE
Q6MKP7	Bd2341	NifU related protein	Scaffold protein Nfu/NifU N terminal	1.18e-133	1.18e-133	T4h_vs_AP+Ec	1.1303	5.74552e-16	8	TRUE	FALSE
Q6MKK6	Bd2382	Uncharacterized protein	-	#N/A	#N/A	T1h_vs_AP+Ec	1.127	0.00132521	24	TRUE	FALSE
Q6MPN2	Bd0816	D-alanyl-D-alanine carboxypeptidase	D-Ala-D-Ala carboxypeptidase 3 (S13) family	1.05e-307	1.05e-307	T3h_vs_AP+Ec	1.12597	7.14167e-14	18	TRUE	FALSE
P61662	Bd0781	Sugar fermentation stimulation protein homolog	Belongs to the SfsA family	9.8e-177	9.8e-177	T6h_vs_AP+Ec	1.12577	1.86091e-11	11	TRUE	FALSE
Q6MHN3	Bd3507	Putative secreted nuclease	Endonuclease I	2.03e-217	2.03e-217	T5h_vs_AP+Ec	1.12467	2.24565e-08	16	TRUE	FALSE
Q6MR74	Bd0224	Uncharacterized protein	-	#N/A	#N/A	T7h_vs_AP+Ec	1.12459	1.32785e-14	13	TRUE	FALSE
Q6MMG7	Bd1664	Uncharacterized protein	-	#N/A	#N/A	T4h_vs_AP+Ec	1.12325	7.82344e-08	5	TRUE	FALSE
Q6MH20	Bd3743	OmpR/PhoB-type domain-containing protein	Transcriptional regulatory protein, C terminal	4.56e-267	4.56e-267	T2h_vs_AP+Ec	1.12252	1.6096e-10	24	TRUE	FALSE
Q6MPN8	Bd0810	Arc_trans_TRASH domain-containing protein	monooxygenase activity	2.37e-79	2.37e-79	T7h_vs_AP+Ec	1.12178	1.00156e-08	6	TRUE	FALSE
Q6MQC1	Bd0554	Uncharacterized protein	Putative zinc- or iron-chelating domain	5.09e-120	5.09e-120	T6h_vs_AP+Ec	1.12118	1.00476e-17	5	TRUE	FALSE
Q6MKZ0	Bd2236	Queuine tRNA-ribosyltransferase	Catalyzes the base-exchange of a guanine (G) residue with the queuine precursor 7-aminomethyl-7-deazaguanine (PreQ1) at position 34 (anticodon wobble position) in tRNAs with GU(N) anticodons (tRNA-Asp, -Asn, -His and -Tyr). Catalysis occurs through a double-displacement mechanism. The nucleophile active site attacks the C1' of nucleotide 34 to detach the guanine base from the RNA, forming a coval…	4.38e-289	4.38e-289	T4h_vs_AP+Ec	1.11996	1.95666e-17	11	TRUE	FALSE
Q6MM50	Bd1794	DUF1524 domain-containing protein	Protein of unknown function (DUF1524)	1.54e-214	1.54e-214	T2h_vs_AP+Ec	1.11809	0.000112061	7	TRUE	TRUE
Q6MKC2	Bd2480	Uncharacterized protein	pyruvate-flavodoxin oxidoreductase activity	0.0	0.0	T3h_vs_AP+Ec	1.11777	2.1779e-12	20	TRUE	FALSE
Q6MHS9	Bd3460	Uncharacterized protein	Ankyrin repeat	1.91e-110	1.91e-110	T1h_vs_AP+Ec	1.11775	1.88123e-16	12	TRUE	FALSE
Q6MGL6	Bd3909	tRNA uridine 5-carboxymethylaminomethyl modification enzyme MnmG	NAD-binding protein involved in the addition of a carboxymethylaminomethyl (cmnm) group at the wobble position (U34) of certain tRNAs, forming tRNA-cmnm(5)s(2)U34	0.0	0.0	T1h_vs_AP+Ec	1.1175	2.15251e-06	20	TRUE	TRUE
Q6MNA3	Bd1357	Uncharacterized protein	-	#N/A	#N/A	T45m_vs_AP+Ec	1.11659	3.82462e-09	4	TRUE	FALSE
Q6MLC6	Bd2086	tRNA-2-methylthio-N(6)-dimethylallyladenosine synthase	Catalyzes the methylthiolation of N6- (dimethylallyl)adenosine (i(6)A), leading to the formation of 2- methylthio-N6-(dimethylallyl)adenosine (ms(2)i(6)A) at position 37 in tRNAs that read codons beginning with uridine	0.0	0.0	T2h_vs_AP+Ec	1.11462	9.09378e-17	20	TRUE	FALSE
Q6MHQ3	Bd3487	Ubiquinone/menaquinone biosynthesis C-methyltransferase UbiE	Methyltransferase required for the conversion of demethylmenaquinol (DMKH2) to menaquinol (MKH2) and the conversion of 2-polyprenyl-6-methoxy-1,4-benzoquinol (DDMQH2) to 2- polyprenyl-3-methyl-6-methoxy-1,4-benzoquinol (DMQH2)	7.75e-170	7.75e-170	T2h_vs_AP+Ec	1.11427	2.7084e-20	8	TRUE	FALSE
Q6MHM3	Bd3518	Uncharacterized protein	-	#N/A	#N/A	T30m_vs_AP+Ec	1.11423	9.45464e-05	5	TRUE	FALSE
Q6MLF0	Bd2061	YkuD domain-containing protein	protein conserved in bacteria	2.84e-143	2.84e-143	T30m_vs_AP+Ec	1.11404	2.14419e-07	12	TRUE	FALSE
Q6MH28	Bd3735	Quinolinate synthase	Catalyzes the condensation of iminoaspartate with dihydroxyacetone phosphate to form quinolinate	2.51e-234	2.51e-234	T4h_vs_AP+Ec	1.11283	6.52531e-16	12	TRUE	FALSE
Q6MPH9	Bd0875	Uncharacterized protein	oxidoreductase activity	1.55e-275	1.55e-275	T2h_vs_AP+Ec	1.11228	1.55822e-14	9	TRUE	FALSE
Q6MRF1	Bd0136	tRNA-dihydrouridine synthase	Catalyzes the synthesis of 5,6-dihydrouridine (D), a modified base found in the D-loop of most tRNAs, via the reduction of the C5-C6 double bond in target uridines	4.77e-247	4.77e-247	T3h_vs_AP+Ec	1.11063	2.48567e-12	10	TRUE	FALSE
Q6MH51	Bd3707	Uncharacterized protein	-	#N/A	#N/A	T6h_vs_AP+Ec	1.11001	4.40143e-07	11	TRUE	FALSE
Q6MHJ2	Bd3549	Rhodanese-related sulfurtransferases	Rhodanese Homology Domain	1.28e-82	1.28e-82	T3h_vs_AP+Ec	1.10854	6.00738e-14	4	TRUE	FALSE
Q6MN02	Bd1464	DNA polymerase III, delta subunit	DNA polymerase III, delta' subunit	2.52e-237	2.52e-237	T3h_vs_AP+Ec	1.10758	9.153e-15	10	TRUE	FALSE
Q6MKD6	Bd2463	Uncharacterized protein	-	#N/A	#N/A	T3h_vs_AP+Ec	1.107	1.71932e-16	9	TRUE	FALSE
Q6MPS0	Bd0774	Uncharacterized protein	-	#N/A	#N/A	T6h_vs_AP+Ec	1.1066	8.27085e-07	2	TRUE	TRUE
Q6MJ61	Bd2922	Uncharacterized protein	IucA IucC family	0.0	0.0	T45m_vs_AP+Ec	1.10638	1.37156e-09	21	TRUE	FALSE
Q6MP53	Bd1012	Uncharacterized protein	Protein of unknown function (DUF3047)	0.0	0.0	T1h_vs_AP+Ec	1.1045	3.62412e-11	58	TRUE	FALSE
Q6MLJ3	Bd2016	Uncharacterized protein	Uncharacterized ACR, COG1399	9.89e-164	9.89e-164	T7h_vs_AP+Ec	1.10317	4.15465e-13	4	TRUE	FALSE
P61184	Bd1806	Chaperone protein HtpG	Molecular chaperone. Has ATPase activity	0.0	0.0	T5h_vs_AP+Ec	1.10309	3.26622e-19	45	TRUE	FALSE
Q6MIT0	Bd3068	Acyl-CoA desaturase	desaturase	5.59e-273	5.59e-273	T2h_vs_AP+Ec	1.1029	1.02846e-08	16	TRUE	FALSE
Q6MH07	Bd3758	DUF4423 domain-containing protein	Domain of unknown function (DUF4423)	3.28e-178	3.28e-178	T2h_vs_AP+Ec	1.10211	1.34847e-08	9	TRUE	FALSE
Q6MJ61	Bd2922	Uncharacterized protein	IucA IucC family	0.0	0.0	T30m_vs_AP+Ec	1.10153	2.2157e-09	21	TRUE	FALSE
Q6MLM4	Bd1983	Ribonucleoside-diphosphate reductase subunit beta	Provides the precursors necessary for DNA synthesis. Catalyzes the biosynthesis of deoxyribonucleotides from the corresponding ribonucleotides	3.62e-246	3.62e-246	T5h_vs_AP+Ec	1.10034	7.73039e-06	7	TRUE	FALSE
Q6ML66	Bd2152	Glycerol-3-phosphate transporter	Major Facilitator Superfamily	0.0	0.0	T4h_vs_AP+Ec	1.10007	2.08699e-16	10	TRUE	FALSE
Q6MP23	Bd1045	BD_b_sandwich domain-containing protein	-	#N/A	#N/A	T30m_vs_AP+Ec	1.09908	0.000725447	20	TRUE	FALSE
Q6MQD1	Bd0543	Flagellar assembly factor FliW	Binds to the C-terminal region of flagellin, which is implicated in polymerization, and participates in the assembly of the flagellum	1.34e-120	1.34e-120	T5h_vs_AP+Ec	1.09835	3.37213e-09	10	TRUE	FALSE
Q6MNL7	Bd1231	Uncharacterized protein	-	#N/A	#N/A	T4h_vs_AP+Ec	1.0975	9.60985e-08	4	TRUE	FALSE
Q6MQC1	Bd0554	Uncharacterized protein	Putative zinc- or iron-chelating domain	5.09e-120	5.09e-120	T7h_vs_AP+Ec	1.09742	2.92329e-17	5	TRUE	FALSE
Q6MNR2	Bd1176	Uncharacterized protein	ErfK ybiS ycfS ynhG family protein	0.0	0.0	T15m_vs_AP+Ec	1.09521	7.97359e-11	33	TRUE	FALSE
Q6MQA3	Bd0575	Iron-regulated protein A	Imelysin	9.02e-255	9.02e-255	T4h_vs_AP+Ec	1.095	2.71753e-05	8	TRUE	FALSE
Q6ML77	Bd2140	DNA polymerase III polC-type	DNA polymerase III	4.99e-221	4.99e-221	T6h_vs_AP+Ec	1.09497	4.15314e-15	13	TRUE	FALSE
Q6MK59	Bd2553	Uncharacterized protein	-	#N/A	#N/A	T5h_vs_AP+Ec	1.09444	2.09153e-09	4	TRUE	FALSE
Q6MHT0	Bd3459	D-alanyl-D-alanine carboxypeptidase	D-Ala-D-Ala carboxypeptidase 3 (S13) family	0.0	0.0	T2h_vs_AP+Ec	1.09386	3.54329e-09	21	TRUE	FALSE
Q6MIY6	Bd3008	Phosphoribosylaminoimidazole carboxylase catalytic subunit	Catalyzes the conversion of N5-carboxyaminoimidazole ribonucleotide (N5-CAIR) to 4-carboxy-5-aminoimidazole ribonucleotide (CAIR)	4e-173	4e-173	T4h_vs_AP+Ec	1.0935	1.51807e-08	4	TRUE	FALSE
Q6MII1	Bd3176	YkuD domain-containing protein	ErfK ybiS ycfS ynhG family protein	9.89e-200	9.89e-200	T3h_vs_AP+Ec	1.09328	2.56734e-08	17	TRUE	FALSE
Q6MQS8	Bd0382	Uncharacterized protein	-	#N/A	#N/A	T45m_vs_AP+Ec	1.0927	3.11295e-07	14	TRUE	FALSE
Q6MHN0	Bd3510	General secretion pathway protein D	Type ii and iii secretion system protein	8.02e-152	8.02e-152	T5h_vs_AP+Ec	1.09194	1.96681e-11	12	TRUE	FALSE
Q6MNX4	Bd1103	Uncharacterized protein	-	#N/A	#N/A	T4h_vs_AP+Ec	1.09044	2.52742e-14	8	TRUE	FALSE
Q6MPV7	Bd0733	Dual-specificity RNA methyltransferase RlmN	Specifically methylates position 2 of adenine 2503 in 23S rRNA and position 2 of adenine 37 in tRNAs	3.51e-294	3.51e-294	T45m_vs_AP+Ec	1.09027	1.32131e-06	15	TRUE	FALSE
Q6MIT7	Bd3061	Uncharacterized protein	-	#N/A	#N/A	T5h_vs_AP+Ec	1.08987	3.30541e-16	8	TRUE	FALSE
Q6MQS8	Bd0382	Uncharacterized protein	-	#N/A	#N/A	T30m_vs_AP+Ec	1.08977	4.15392e-07	14	TRUE	FALSE
Q6MI19	Bd3360	Probable transcriptional regulatory protein zraR	two component, sigma54 specific, transcriptional regulator, Fis family	0.0	0.0	T45m_vs_AP+Ec	1.08793	1.42125e-07	27	TRUE	FALSE
Q6MJT5	Bd2683	Uncharacterized protein	-	#N/A	#N/A	T3h_vs_AP+Ec	1.08788	8.23909e-05	17	TRUE	FALSE
Q6MIK1	Bd3154	Uncharacterized protein	-	#N/A	#N/A	T3h_vs_AP+Ec	1.08693	7.15636e-10	10	TRUE	FALSE
Q6MQS8	Bd0382	Uncharacterized protein	-	#N/A	#N/A	T1h_vs_AP+Ec	1.08545	2.63344e-07	14	TRUE	FALSE
Q6MHI5	Bd3557	Uncharacterized protein	-	#N/A	#N/A	T2h_vs_AP+Ec	1.08487	2.57468e-07	6	TRUE	FALSE
Q6MGZ7	Bd3768	TonB_C domain-containing protein	Gram-negative bacterial TonB protein C-terminal	6.5e-306	6.5e-306	T45m_vs_AP+Ec	1.08449	5.15721e-05	12	TRUE	FALSE
Q6MQP3	Bd0417	Uncharacterized protein	-	#N/A	#N/A	T30m_vs_AP+Ec	1.08262	1.38425e-06	46	TRUE	FALSE
Q6MHE4	Bd3605	Uncharacterized protein	Permuted papain-like amidase enzyme, YaeF/YiiX, C92 family	0.0	0.0	T7h_vs_AP+Ec	1.08257	5.2303e-18	36	TRUE	FALSE
Q6MPI2	Bd0871	Uncharacterized protein	-	#N/A	#N/A	T6h_vs_AP+Ec	1.08055	1.1275e-05	7	TRUE	TRUE
Q6MKT7	Bd2296	Uncharacterized protein	-	#N/A	#N/A	T7h_vs_AP+Ec	1.07993	4.48628e-10	3	TRUE	FALSE
Q6MLV0	Bd1904	Uncharacterized protein	-	#N/A	#N/A	T1h_vs_AP+Ec	1.07991	1.22122e-09	16	TRUE	FALSE
Q6MIT6	Bd3062	Uncharacterized protein	-	#N/A	#N/A	T15m_vs_AP+Ec	1.07681	9.03337e-08	19	TRUE	FALSE
Q6MNU8	Bd1134	Iron-sulfur cluster carrier protein	Binds and transfers iron-sulfur (Fe-S) clusters to target apoproteins. Can hydrolyze ATP	2.6e-188	2.6e-188	T4h_vs_AP+Ec	1.0761	3.25504e-19	17	TRUE	FALSE
Q6MRN7	Bd0038	Replicative DNA helicase	it exhibits DNA-dependent ATPase activity and contains distinct active sites for ATP binding, DNA binding, and interaction with DnaC protein, primase, and other prepriming proteins	0.0	0.0	T4h_vs_AP+Ec	1.07562	1.43246e-09	20	TRUE	FALSE
Q6MQY3	Bd0319	Uncharacterized protein	-	#N/A	#N/A	T7h_vs_AP+Ec	1.07472	2.72692e-10	3	TRUE	FALSE
Q6MPH1	Bd0883	Outer membrane protein	chlorophyll binding	1.24e-260	1.24e-260	T6h_vs_AP+Ec	1.07413	3.03258e-07	12	TRUE	FALSE
Q6MIS0	Bd3079	Putative serine proteinase	-	#N/A	#N/A	T6h_vs_AP+Ec	1.07255	8.95397e-05	3	TRUE	FALSE
Q6MP23	Bd1045	BD_b_sandwich domain-containing protein	-	#N/A	#N/A	T2h_vs_AP+Ec	1.07188	0.000291009	20	TRUE	FALSE
Q6MQC9	Bd0545	DNA recombination protein rmuC	DNA recombination protein RmuC	2.62e-282	2.62e-282	T5h_vs_AP+Ec	1.07051	6.88593e-13	36	TRUE	FALSE
Q6MNA3	Bd1357	Uncharacterized protein	-	#N/A	#N/A	T1h_vs_AP+Ec	1.0688	9.27475e-09	4	TRUE	FALSE
Q6MGP3	Bd3881	Uncharacterized protein	-	#N/A	#N/A	T5h_vs_AP+Ec	1.06824	5.92304e-08	10	TRUE	FALSE
Q6MKQ8	Bd2327	Uncharacterized protein	-	#N/A	#N/A	T4h_vs_AP+Ec	1.06815	8.4482e-08	9	TRUE	TRUE
Q6MH71	Bd3685	Tautomerase domain-containing protein	TIGRFAM 4-oxalocrotonate tautomerase family enzyme	2.54e-42	2.54e-42	T6h_vs_AP+Ec	1.06809	1.04344e-07	2	TRUE	TRUE
Q6MKK6	Bd2382	Uncharacterized protein	-	#N/A	#N/A	T45m_vs_AP+Ec	1.0678	0.00285833	24	TRUE	FALSE
Q6MHW5	Bd3419	Methylenetetrahydrofolate--tRNA-(uracil-5-)-methyltransferase TrmFO	Catalyzes the folate-dependent formation of 5-methyl- uridine at position 54 (M-5-U54) in all tRNAs	0.0	0.0	T2h_vs_AP+Ec	1.06692	1.82067e-12	19	TRUE	FALSE
Q6MHE4	Bd3605	Uncharacterized protein	Permuted papain-like amidase enzyme, YaeF/YiiX, C92 family	0.0	0.0	T6h_vs_AP+Ec	1.0659	6.04215e-18	36	TRUE	FALSE
Q6MI02	Bd3380	Uncharacterized protein	-	#N/A	#N/A	T15m_vs_AP+Ec	1.06589	5.36547e-07	6	TRUE	FALSE
Q6MKL7	Bd2371	Uncharacterized protein	-	#N/A	#N/A	T2h_vs_AP+Ec	1.06469	1.51906e-05	16	TRUE	FALSE
Q6MQC2	Bd0553	YkuD domain-containing protein	protein conserved in bacteria	9.46e-159	9.46e-159	T4h_vs_AP+Ec	1.06454	1.60281e-06	10	TRUE	TRUE
Q6MLU8	Bd1906	Uncharacterized protein	-	#N/A	#N/A	T5h_vs_AP+Ec	1.06326	5.08911e-06	5	TRUE	FALSE
Q6MPH1	Bd0883	Outer membrane protein	chlorophyll binding	1.24e-260	1.24e-260	T7h_vs_AP+Ec	1.06308	3.98896e-07	12	TRUE	FALSE
Q6MHS9	Bd3460	Uncharacterized protein	Ankyrin repeat	1.91e-110	1.91e-110	T2h_vs_AP+Ec	1.06165	5.64126e-16	12	TRUE	FALSE
Q6MH56	Bd3702	Uncharacterized protein	-	#N/A	#N/A	T3h_vs_AP+Ec	1.05715	2.70563e-14	33	TRUE	FALSE
Q6MPB2	Bd0946	Putative N6-adenine-specific DNA methylase	Belongs to the methyltransferase superfamily	6.85e-277	6.85e-277	T4h_vs_AP+Ec	1.05693	1.66813e-19	24	TRUE	FALSE
Q6MI78	Bd3291	Uncharacterized protein	-	#N/A	#N/A	T7h_vs_AP+Ec	1.05585	4.12005e-08	8	TRUE	FALSE
Q6MQZ1	Bd0310	Uncharacterized protein	-	#N/A	#N/A	T4h_vs_AP+Ec	1.05493	0.00021756	6	TRUE	FALSE
Q6MJH2	Bd2805	Uncharacterized protein	-	#N/A	#N/A	T2h_vs_AP+Ec	1.05418	0.034219	5	TRUE	TRUE
Q6MIS0	Bd3079	Putative serine proteinase	-	#N/A	#N/A	T7h_vs_AP+Ec	1.05345	0.00011857	3	TRUE	FALSE
Q6MHS9	Bd3460	Uncharacterized protein	Ankyrin repeat	1.91e-110	1.91e-110	T45m_vs_AP+Ec	1.05278	2.16784e-15	12	TRUE	FALSE
Q6MKQ5	Bd2331	Partition protein, ParA homolog	PFAM Cobyrinic acid ac-diamide synthase	3.38e-171	3.38e-171	T5h_vs_AP+Ec	1.05258	0.000441018	9	TRUE	TRUE
Q6MNB2	Bd1348	Putative cation-transporting ATPase	mercury ion transmembrane transporter activity	2.27e-54	2.27e-54	T7h_vs_AP+Ec	1.05229	1.25354e-06	4	TRUE	FALSE
Q6MQX7	Bd0325	Probable arsenate reductase	ArsC family	9.89e-76	9.89e-76	T4h_vs_AP+Ec	1.05157	1.39281e-09	7	TRUE	FALSE
Q6MJ61	Bd2922	Uncharacterized protein	IucA IucC family	0.0	0.0	T1h_vs_AP+Ec	1.05136	4.00785e-09	21	TRUE	FALSE
Q6MQU6	Bd0361	Uncharacterized protein	-	#N/A	#N/A	T2h_vs_AP+Ec	1.05125	0.000542485	7	TRUE	FALSE
Q6MLR4	Bd1942	GTPase Era	An essential GTPase that binds both GDP and GTP, with rapid nucleotide exchange. Plays a role in 16S rRNA processing and 30S ribosomal subunit biogenesis and possibly also in cell cycle regulation and energy metabolism	1.85e-211	1.85e-211	T2h_vs_AP+Ec	1.05066	1.44117e-21	19	TRUE	FALSE
Q6MKP7	Bd2341	NifU related protein	Scaffold protein Nfu/NifU N terminal	1.18e-133	1.18e-133	T3h_vs_AP+Ec	1.04909	8.3465e-15	8	TRUE	FALSE
Q6MLP8	Bd1959	DUF2183 domain-containing protein	Uncharacterized conserved protein (DUF2183)	4.18e-195	4.18e-195	T2h_vs_AP+Ec	1.04682	5.36774e-05	10	TRUE	TRUE
Q6MPA5	Bd0954	S1 motif domain-containing protein	RNA binding S1 domain protein	0.0	0.0	T4h_vs_AP+Ec	1.04417	4.33457e-22	64	TRUE	FALSE
Q6MP23	Bd1045	BD_b_sandwich domain-containing protein	-	#N/A	#N/A	T45m_vs_AP+Ec	1.04389	0.000993765	20	TRUE	FALSE
Q6MPS0	Bd0774	Uncharacterized protein	-	#N/A	#N/A	T7h_vs_AP+Ec	1.04291	2.72689e-06	2	TRUE	TRUE
Q6MPN2	Bd0816	D-alanyl-D-alanine carboxypeptidase	D-Ala-D-Ala carboxypeptidase 3 (S13) family	1.05e-307	1.05e-307	T30m_vs_AP+Ec	1.04078	1.1205e-11	18	TRUE	FALSE
Q6MH51	Bd3707	Uncharacterized protein	-	#N/A	#N/A	T4h_vs_AP+Ec	1.04007	9.20125e-07	11	TRUE	FALSE
Q6MQ38	Bd0647	Uncharacterized protein	-	#N/A	#N/A	T7h_vs_AP+Ec	1.03986	1.00242e-05	5	TRUE	TRUE
Q6MMD1	Bd1705	Putative 2-nitropropane dioxygenase	nitronate monooxygenase activity	0.0	0.0	T2h_vs_AP+Ec	1.0394	1.35705e-05	16	TRUE	FALSE
Q6MN60	Bd1401	Superoxide dismutase [Cu-Zn]	Destroys radicals which are normally produced within the cells and which are toxic to biological systems	7.73e-127	7.73e-127	T6h_vs_AP+Ec	1.03859	0.000159337	3	TRUE	TRUE
Q6MKH7	Bd2414	EF-hand domain-containing protein	-	#N/A	#N/A	T3h_vs_AP+Ec	1.03843	1.07995e-05	26	TRUE	FALSE
Q6MP64	Bd1000	Uncharacterized protein	-	#N/A	#N/A	T5h_vs_AP+Ec	1.03835	1.29715e-08	10	TRUE	FALSE
Q6MLA5	Bd2110	Uncharacterized protein	nuclear chromosome segregation	1.93e-248	1.93e-248	T4h_vs_AP+Ec	1.03765	5.12578e-10	24	TRUE	FALSE
Q6MIT0	Bd3068	Acyl-CoA desaturase	desaturase	5.59e-273	5.59e-273	T6h_vs_AP+Ec	1.03748	4.43943e-08	16	TRUE	FALSE
Q6MMP4	Bd1582	Single-stranded DNA-binding protein	Plays an important role in DNA replication, recombination and repair. Binds to ssDNA and to an array of partner proteins to recruit them to their sites of action during DNA metabolism	7.69e-100	7.69e-100	T6h_vs_AP+Ec	1.03669	0.000240526	12	TRUE	FALSE
Q6MP00	Bd1072	Uncharacterized protein	-	#N/A	#N/A	T3h_vs_AP+Ec	1.03648	2.32019e-20	6	TRUE	FALSE
Q6MRB7	Bd0173	Uncharacterized protein	-	#N/A	#N/A	T45m_vs_AP+Ec	1.0337	4.2822e-10	30	TRUE	FALSE
Q6MKH7	Bd2414	EF-hand domain-containing protein	-	#N/A	#N/A	T4h_vs_AP+Ec	1.03365	1.12156e-05	26	TRUE	FALSE
Q6MNR5	Bd1173	Signal recognition particle receptor FtsY	Involved in targeting and insertion of nascent membrane proteins into the cytoplasmic membrane. Acts as a receptor for the complex formed by the signal recognition particle (SRP) and the ribosome-nascent chain (RNC). Interaction with SRP-RNC leads to the transfer of the RNC complex to the Sec translocase for insertion into the membrane, the hydrolysis of GTP by both Ffh and FtsY, and the dissocia…	2.9e-274	2.9e-274	T3h_vs_AP+Ec	1.03361	1.66001e-19	27	TRUE	FALSE
Q6MK11	Bd2605	DUF2249 domain-containing protein	Uncharacterized conserved protein (DUF2249)	5.72e-61	5.72e-61	T6h_vs_AP+Ec	1.0326	5.5445e-11	4	TRUE	FALSE
Q6MNX4	Bd1103	Uncharacterized protein	-	#N/A	#N/A	T2h_vs_AP+Ec	1.03253	3.88349e-13	8	TRUE	FALSE
Q6ML96	Bd2120	Ribosome maturation factor RimM	ribosome binding	1.34e-121	1.34e-121	T6h_vs_AP+Ec	1.03162	9.47204e-16	8	TRUE	FALSE
Q6MLR7	Bd1939	tRNA-specific 2-thiouridylase MnmA	Catalyzes the 2-thiolation of uridine at the wobble position (U34) of tRNA, leading to the formation of s(2)U34	2.07e-264	2.07e-264	T3h_vs_AP+Ec	1.02918	5.27497e-13	15	TRUE	FALSE
Q6MH26	Bd3737	Uncharacterized protein	-	#N/A	#N/A	T7h_vs_AP+Ec	1.02812	8.19255e-11	9	TRUE	FALSE
Q6MMH9	Bd1651	Uncharacterized protein	-	#N/A	#N/A	T5h_vs_AP+Ec	1.02807	5.82782e-17	8	TRUE	FALSE
Q6MHP2	Bd3498	Uncharacterized protein	-	#N/A	#N/A	T4h_vs_AP+Ec	1.02721	2.60307e-09	8	TRUE	FALSE
Q6MLE5	Bd2066	Glutathione S-transferase family protein	Belongs to the GST superfamily	1.06e-178	1.06e-178	T6h_vs_AP+Ec	1.0261	2.28579e-05	5	TRUE	FALSE
Q6MJD6	Bd2843	Histidine kinase	Histidine kinase-, DNA gyrase B-, and HSP90-like ATPase	0.0	0.0	T4h_vs_AP+Ec	1.01975	6.93663e-05	20	TRUE	FALSE
Q6MMU2	Bd1531	UMP pyrophosphorylase	Catalyzes the conversion of uracil and 5-phospho-alpha- D-ribose 1-diphosphate (PRPP) to UMP and diphosphate	7.52e-151	7.52e-151	T4h_vs_AP+Ec	1.0174	2.05406e-08	10	TRUE	FALSE
Q6MHL8	Bd3523	Uncharacterized protein	protein affecting phage T7 exclusion by the F plasmid	2.6e-120	2.6e-120	T7h_vs_AP+Ec	1.01698	2.94702e-09	6	TRUE	FALSE
Q6MLM4	Bd1983	Ribonucleoside-diphosphate reductase subunit beta	Provides the precursors necessary for DNA synthesis. Catalyzes the biosynthesis of deoxyribonucleotides from the corresponding ribonucleotides	3.62e-246	3.62e-246	T2h_vs_AP+Ec	1.0169	3.69005e-05	7	TRUE	FALSE
Q6ML96	Bd2120	Ribosome maturation factor RimM	ribosome binding	1.34e-121	1.34e-121	T5h_vs_AP+Ec	1.01683	8.65318e-16	8	TRUE	FALSE
Q6MRI2	Bd0097	Co-chaperonin GroES	Binds to Cpn60 in the presence of Mg-ATP and suppresses the ATPase activity of the latter	2.71e-66	2.71e-66	T6h_vs_AP+Ec	1.01609	3.88237e-11	19	TRUE	FALSE
Q6MLF0	Bd2061	YkuD domain-containing protein	protein conserved in bacteria	2.84e-143	2.84e-143	T2h_vs_AP+Ec	1.01588	3.81207e-07	12	TRUE	FALSE
Q6MGT1	Bd3841	Ribosomal protein S12 methylthiotransferase RimO	Catalyzes the methylthiolation of an aspartic acid residue of ribosomal protein S12	0.0	0.0	T4h_vs_AP+Ec	1.01491	4.71433e-11	26	TRUE	FALSE
Q6MQ55	Bd0629	Trypsin	serine-type endopeptidase activity	1.69e-188	1.69e-188	T45m_vs_AP+Ec	1.01393	3.05961e-05	10	TRUE	FALSE
Q6MMU0	Bd1533	Putative GTP cyclohydrolase, riboflavin biosynthesis	GTP cyclohydrolase N terminal	2.19e-312	2.19e-312	T5h_vs_AP+Ec	1.01335	3.59982e-07	14	TRUE	FALSE
Q6MPN5	Bd0813	Uncharacterized protein	-	#N/A	#N/A	T3h_vs_AP+Ec	1.01262	1.29627e-06	17	TRUE	FALSE
Q6MIK1	Bd3154	Uncharacterized protein	-	#N/A	#N/A	T30m_vs_AP+Ec	1.01186	4.07901e-08	10	TRUE	FALSE
Q6MI02	Bd3380	Uncharacterized protein	-	#N/A	#N/A	T3h_vs_AP+Ec	1.01161	9.41818e-08	6	TRUE	FALSE
Q6MRB7	Bd0173	Uncharacterized protein	-	#N/A	#N/A	T30m_vs_AP+Ec	1.01116	1.17235e-09	30	TRUE	FALSE
Q6MGS5	Bd3847	GTPase Obg	An essential GTPase which binds GTP, GDP and possibly (p)ppGpp with moderate affinity, with high nucleotide exchange rates and a fairly low GTP hydrolysis rate. Plays a role in control of the cell cycle, stress response, ribosome biogenesis and in those bacteria that undergo differentiation, in morphogenesis control	1.67e-251	1.67e-251	T2h_vs_AP+Ec	1.01046	8.26734e-21	17	TRUE	FALSE
Q6MNR5	Bd1173	Signal recognition particle receptor FtsY	Involved in targeting and insertion of nascent membrane proteins into the cytoplasmic membrane. Acts as a receptor for the complex formed by the signal recognition particle (SRP) and the ribosome-nascent chain (RNC). Interaction with SRP-RNC leads to the transfer of the RNC complex to the Sec translocase for insertion into the membrane, the hydrolysis of GTP by both Ffh and FtsY, and the dissocia…	2.9e-274	2.9e-274	T4h_vs_AP+Ec	1.0097	2.59598e-19	27	TRUE	FALSE
Q6MRN3	Bd0042	Uncharacterized protein	-	#N/A	#N/A	T3h_vs_AP+Ec	1.00968	1.92766e-05	11	TRUE	FALSE
Q6MN53	Bd1409	STAS domain-containing protein	-	#N/A	#N/A	T6h_vs_AP+Ec	1.0092	1.33574e-06	4	TRUE	FALSE
Q6MQ34	Bd0652	Uncharacterized protein	-	#N/A	#N/A	T3h_vs_AP+Ec	1.00853	2.06708e-22	17	TRUE	FALSE
Q6MH17	Bd3748	Uncharacterized protein	-	#N/A	#N/A	T45m_vs_AP+Ec	1.00789	5.18105e-05	7	TRUE	FALSE
Q6MHU6	Bd3440	Uncharacterized protein	-	#N/A	#N/A	T3h_vs_AP+Ec	1.00628	4.28334e-07	18	TRUE	FALSE
Q6MHP2	Bd3498	Uncharacterized protein	-	#N/A	#N/A	T5h_vs_AP+Ec	1.00507	6.3868e-09	8	TRUE	FALSE
Q6MR85	Bd0210	Uncharacterized protein	-	#N/A	#N/A	T2h_vs_AP+Ec	1.00462	3.02706e-07	10	TRUE	FALSE
Q6MQY4	Bd0318	Uncharacterized protein	-	#N/A	#N/A	T6h_vs_AP+Ec	1.00382	0.000224875	2	TRUE	FALSE
Q6MRG6	Bd0119	Flp1_like domain-containing protein	Putative Flagellin, Flp1-like, domain	7.98e-33	7.98e-33	T1h_vs_AP+Ec	1.00214	0.00136772	3	TRUE	FALSE
Q6MKZ0	Bd2236	Queuine tRNA-ribosyltransferase	Catalyzes the base-exchange of a guanine (G) residue with the queuine precursor 7-aminomethyl-7-deazaguanine (PreQ1) at position 34 (anticodon wobble position) in tRNAs with GU(N) anticodons (tRNA-Asp, -Asn, -His and -Tyr). Catalysis occurs through a double-displacement mechanism. The nucleophile active site attacks the C1' of nucleotide 34 to detach the guanine base from the RNA, forming a coval…	4.38e-289	4.38e-289	T2h_vs_AP+Ec	1.00168	3.1814e-15	11	TRUE	FALSE
P61662	Bd0781	Sugar fermentation stimulation protein homolog	Belongs to the SfsA family	9.8e-177	9.8e-177	T3h_vs_AP+Ec	1.00152	2.04371e-10	11	TRUE	FALSE
Q6MI31	Bd3345	Uncharacterized protein	-	#N/A	#N/A	T15m_vs_AP+Ec	1.00045	2.43523e-11	22	TRUE	FALSE
Q6ML96	Bd2120	Ribosome maturation factor RimM	ribosome binding	1.34e-121	1.34e-121	T7h_vs_AP+Ec	0.997019	3.19964e-15	8	TRUE	FALSE
Q6MM06	Bd1842	Uncharacterized protein	-	#N/A	#N/A	T4h_vs_AP+Ec	0.996921	8.50616e-07	5	TRUE	FALSE
Q6MKG3	Bd2430	Uncharacterized protein	-	#N/A	#N/A	T15m_vs_AP+Ec	0.996866	6.61305e-05	22	TRUE	FALSE
Q6MJH2	Bd2805	Uncharacterized protein	-	#N/A	#N/A	T4h_vs_AP+Ec	0.996432	0.0367623	5	TRUE	TRUE
Q6MIT6	Bd3062	Uncharacterized protein	-	#N/A	#N/A	T3h_vs_AP+Ec	0.996039	2.70101e-08	19	TRUE	FALSE
Q6MP21	Bd1047	Uncharacterized protein	17 kDa outer membrane surface antigen	2e-199	2e-199	T4h_vs_AP+Ec	0.995472	7.21593e-08	28	TRUE	FALSE
Q6MGT1	Bd3841	Ribosomal protein S12 methylthiotransferase RimO	Catalyzes the methylthiolation of an aspartic acid residue of ribosomal protein S12	0.0	0.0	T45m_vs_AP+Ec	0.99387	6.484e-10	26	TRUE	FALSE
Q6MP00	Bd1072	Uncharacterized protein	-	#N/A	#N/A	T2h_vs_AP+Ec	0.993214	2.40739e-19	6	TRUE	FALSE
Q6MQW4	Bd0339	RNA-binding protein	RNA-binding	1.71e-58	1.71e-58	T3h_vs_AP+Ec	0.992443	5.84296e-15	10	TRUE	FALSE
Q6MP53	Bd1012	Uncharacterized protein	Protein of unknown function (DUF3047)	0.0	0.0	T15m_vs_AP+Ec	0.992255	4.08142e-09	58	TRUE	FALSE
Q6MKK0	Bd2388	Uncharacterized protein	-	#N/A	#N/A	T5h_vs_AP+Ec	0.991754	1.34957e-11	8	TRUE	FALSE
Q6MHQ9	Bd3481	Secreted trypsin-like serine protease	Trypsin-like serine protease	2.03e-222	2.03e-222	T1h_vs_AP+Ec	0.991618	2.76254e-07	7	TRUE	FALSE
Q6MLR4	Bd1942	GTPase Era	An essential GTPase that binds both GDP and GTP, with rapid nucleotide exchange. Plays a role in 16S rRNA processing and 30S ribosomal subunit biogenesis and possibly also in cell cycle regulation and energy metabolism	1.85e-211	1.85e-211	T4h_vs_AP+Ec	0.991527	4.69895e-21	19	TRUE	FALSE
Q6MRB7	Bd0173	Uncharacterized protein	-	#N/A	#N/A	T1h_vs_AP+Ec	0.990652	9.52126e-10	30	TRUE	FALSE
Q6ML77	Bd2140	DNA polymerase III polC-type	DNA polymerase III	4.99e-221	4.99e-221	T7h_vs_AP+Ec	0.990553	1.00392e-13	13	TRUE	FALSE
Q6MQH8	Bd0489	Putative transporter	Bacterial extracellular solute-binding proteins, family 3	3.84e-184	3.84e-184	T3h_vs_AP+Ec	0.990143	2.45862e-10	10	TRUE	FALSE
Q6MHD7	Bd3613	Histidine kinase	Histidine kinase	0.0	0.0	T4h_vs_AP+Ec	0.988988	3.92324e-07	15	TRUE	FALSE
Q6ML27	Bd2195	Uncharacterized protein	-	#N/A	#N/A	T4h_vs_AP+Ec	0.988722	2.18477e-09	7	TRUE	FALSE
Q6MK59	Bd2553	Uncharacterized protein	-	#N/A	#N/A	T6h_vs_AP+Ec	0.987994	3.53213e-08	4	TRUE	FALSE
Q6MGX9	Bd3790	J domain-containing protein	Helix-turn-helix domain	1.11e-142	1.11e-142	T3h_vs_AP+Ec	0.987628	1.59708e-11	14	TRUE	FALSE
Q6MKT1	Bd2302	Uncharacterized protein	-	#N/A	#N/A	T3h_vs_AP+Ec	0.986718	4.20085e-14	9	TRUE	FALSE
Q6MIY6	Bd3008	Phosphoribosylaminoimidazole carboxylase catalytic subunit	Catalyzes the conversion of N5-carboxyaminoimidazole ribonucleotide (N5-CAIR) to 4-carboxy-5-aminoimidazole ribonucleotide (CAIR)	4e-173	4e-173	T5h_vs_AP+Ec	0.985062	2.26352e-07	4	TRUE	FALSE
Q6MGY4	Bd3785	Isoprenyl transferase	Catalyzes the condensation of isopentenyl diphosphate (IPP) with allylic pyrophosphates generating different type of terpenoids	3.4e-173	3.4e-173	T5h_vs_AP+Ec	0.985041	1.70119e-08	6	TRUE	FALSE
Q6MQP2	Bd0418	Uncharacterized protein	biopolymer transport protein	1.36e-106	1.36e-106	T2h_vs_AP+Ec	0.984882	2.20268e-06	8	TRUE	FALSE
Q6MGU4	Bd3827	Nucleoside diphosphate kinase	Major role in the synthesis of nucleoside triphosphates other than ATP. The ATP gamma phosphate is transferred to the NDP beta phosphate via a ping-pong mechanism, using a phosphorylated active-site intermediate	2.13e-96	2.13e-96	T3h_vs_AP+Ec	0.984866	3.20515e-20	15	TRUE	FALSE
Q6MKK6	Bd2382	Uncharacterized protein	-	#N/A	#N/A	T30m_vs_AP+Ec	0.984841	0.0073399	24	TRUE	FALSE
Q6MJG4	Bd2813	Putative alcohol dehydrogenase I	Alanine dehydrogenase/PNT, C-terminal domain	1.26e-244	1.26e-244	T6h_vs_AP+Ec	0.984431	1.56076e-16	9	TRUE	FALSE
Q6MIR3	Bd3087	Protease	Belongs to the peptidase S8 family	0.0	0.0	T3h_vs_AP+Ec	0.983467	0.000301366	14	TRUE	FALSE
Q6MQU0	Bd0370	tRNA (guanine-N(7)-)-methyltransferase	Catalyzes the formation of N(7)-methylguanine at position 46 (m7G46) in tRNA	1.3e-155	1.3e-155	T4h_vs_AP+Ec	0.982734	4.52655e-15	5	TRUE	FALSE
Q6MM34	Bd1813	Uncharacterized protein	-	#N/A	#N/A	T3h_vs_AP+Ec	0.980742	2.45991e-06	3	TRUE	TRUE
Q6MRL3	Bd0064	PilZ domain-containing protein	PilZ domain	9.25e-82	9.25e-82	T7h_vs_AP+Ec	0.979498	2.2791e-08	5	TRUE	FALSE
Q6MQY3	Bd0319	Uncharacterized protein	-	#N/A	#N/A	T6h_vs_AP+Ec	0.978041	2.88483e-09	3	TRUE	FALSE
Q6MLI1	Bd2028	NADP-specific glutamate dehydrogenase	Belongs to the Glu Leu Phe Val dehydrogenases family	7.68e-275	7.68e-275	T3h_vs_AP+Ec	0.977556	2.63985e-22	25	TRUE	FALSE
Q6MKZ4	Bd2232	Single-stranded-DNA-specific exonuclease RecJ	single-stranded-DNA-specific exonuclease RecJ	0.0	0.0	T4h_vs_AP+Ec	0.977334	1.21589e-06	16	TRUE	FALSE
Q6MGM0	Bd3905	Chromosome partitioning protein	Belongs to the ParB family	4.4e-188	4.4e-188	T1h_vs_AP+Ec	0.975118	1.41292e-07	28	TRUE	FALSE
Q6MI95	Bd3273	Putative metalloendopeptidase	RDD family	3.25e-180	3.25e-180	T2h_vs_AP+Ec	0.974608	7.83472e-07	10	TRUE	FALSE
Q6MNK8	Bd1240	Uncharacterized protein	-	#N/A	#N/A	T7h_vs_AP+Ec	0.971924	3.8921e-09	11	TRUE	FALSE
Q6ML86	Bd2131	tRNA uridine(34) hydroxylase	Belongs to the UPF0176 family	5.72e-266	5.72e-266	T2h_vs_AP+Ec	0.971461	0.000243413	13	TRUE	FALSE
Q6MJH2	Bd2805	Uncharacterized protein	-	#N/A	#N/A	T3h_vs_AP+Ec	0.971266	0.0418319	5	TRUE	TRUE
Q6MKN7	Bd2351	Uncharacterized protein	-	#N/A	#N/A	T3h_vs_AP+Ec	0.971152	0.00025055	6	TRUE	FALSE
Q6MMU1	Bd1532	Uncharacterized protein	Protein of unknown function (DUF1688)	1.75e-297	1.75e-297	T4h_vs_AP+Ec	0.970275	0.000715756	17	TRUE	FALSE
Q6MQX7	Bd0325	Probable arsenate reductase	ArsC family	9.89e-76	9.89e-76	T3h_vs_AP+Ec	0.968611	1.16373e-08	7	TRUE	FALSE
Q6MQ53	Bd0631	Uncharacterized protein	-	#N/A	#N/A	T3h_vs_AP+Ec	0.966799	0.00286788	5	TRUE	FALSE
Q6MKR9	Bd2314	Uncharacterized protein	Protein of unknown function (DUF3617)	2.43e-121	2.43e-121	T7h_vs_AP+Ec	0.965434	3.13739e-08	6	TRUE	FALSE
Q6ML86	Bd2131	tRNA uridine(34) hydroxylase	Belongs to the UPF0176 family	5.72e-266	5.72e-266	T3h_vs_AP+Ec	0.965096	0.000170917	13	TRUE	FALSE
Q6MLB9	Bd2095	Probable acetyl-CoA acetyltransferase	Belongs to the thiolase family	2.32e-279	2.32e-279	T4h_vs_AP+Ec	0.964001	3.72834e-18	32	TRUE	FALSE
Q6MJD6	Bd2843	Histidine kinase	Histidine kinase-, DNA gyrase B-, and HSP90-like ATPase	0.0	0.0	T5h_vs_AP+Ec	0.963646	0.000185592	20	TRUE	FALSE
Q6MJK0	Bd2777	Predicted hydrolase of HD superfamily	hydrolases of HD superfamily	8.58e-139	8.58e-139	T5h_vs_AP+Ec	0.962788	2.65661e-07	8	TRUE	FALSE
Q6MRG6	Bd0119	Flp1_like domain-containing protein	Putative Flagellin, Flp1-like, domain	7.98e-33	7.98e-33	T2h_vs_AP+Ec	0.961843	0.00113014	3	TRUE	FALSE
Q6MHW5	Bd3419	Methylenetetrahydrofolate--tRNA-(uracil-5-)-methyltransferase TrmFO	Catalyzes the folate-dependent formation of 5-methyl- uridine at position 54 (M-5-U54) in all tRNAs	0.0	0.0	T5h_vs_AP+Ec	0.96176	3.00279e-11	19	TRUE	FALSE
Q6ML86	Bd2131	tRNA uridine(34) hydroxylase	Belongs to the UPF0176 family	5.72e-266	5.72e-266	T1h_vs_AP+Ec	0.961587	0.000543288	13	TRUE	FALSE
Q6MQW4	Bd0339	RNA-binding protein	RNA-binding	1.71e-58	1.71e-58	T6h_vs_AP+Ec	0.961418	5.52818e-14	10	TRUE	FALSE
Q6MIG8	Bd3190	Cell division protein FtsA	Cell division protein that is involved in the assembly of the Z ring. May serve as a membrane anchor for the Z ring	3.27e-295	3.27e-295	T3h_vs_AP+Ec	0.960685	2.07949e-05	23	TRUE	FALSE
Q6MMH9	Bd1651	Uncharacterized protein	-	#N/A	#N/A	T3h_vs_AP+Ec	0.959883	2.59402e-16	8	TRUE	FALSE
Q6MI90	Bd3279	Putative polysaccharide deacetylase	Polysaccharide deacetylase	8.72e-280	8.72e-280	T30m_vs_AP+Ec	0.958909	8.61032e-09	16	TRUE	FALSE
Q6MLV0	Bd1904	Uncharacterized protein	-	#N/A	#N/A	T2h_vs_AP+Ec	0.958859	1.06725e-08	16	TRUE	FALSE
Q6MNB2	Bd1348	Putative cation-transporting ATPase	mercury ion transmembrane transporter activity	2.27e-54	2.27e-54	T2h_vs_AP+Ec	0.958648	7.03967e-06	4	TRUE	FALSE
Q6MIA5	Bd3261	Uncharacterized protein	-	#N/A	#N/A	T5h_vs_AP+Ec	0.958191	6.76792e-07	14	TRUE	FALSE
Q6MHQ3	Bd3487	Ubiquinone/menaquinone biosynthesis C-methyltransferase UbiE	Methyltransferase required for the conversion of demethylmenaquinol (DMKH2) to menaquinol (MKH2) and the conversion of 2-polyprenyl-6-methoxy-1,4-benzoquinol (DDMQH2) to 2- polyprenyl-3-methyl-6-methoxy-1,4-benzoquinol (DMQH2)	7.75e-170	7.75e-170	T7h_vs_AP+Ec	0.956354	1.59588e-17	8	TRUE	FALSE
Q6MRL3	Bd0064	PilZ domain-containing protein	PilZ domain	9.25e-82	9.25e-82	T6h_vs_AP+Ec	0.95514	3.7408e-08	5	TRUE	FALSE
Q6MLW4	Bd1889	Uncharacterized protein	toxin-antitoxin pair type II binding	8.75e-90	8.75e-90	T15m_vs_AP+Ec	0.953373	3.02807e-05	6	TRUE	TRUE
Q6MNU8	Bd1134	Iron-sulfur cluster carrier protein	Binds and transfers iron-sulfur (Fe-S) clusters to target apoproteins. Can hydrolyze ATP	2.6e-188	2.6e-188	T2h_vs_AP+Ec	0.953238	8.66503e-17	17	TRUE	FALSE
Q6MQU0	Bd0370	tRNA (guanine-N(7)-)-methyltransferase	Catalyzes the formation of N(7)-methylguanine at position 46 (m7G46) in tRNA	1.3e-155	1.3e-155	T2h_vs_AP+Ec	0.952984	3.35468e-14	5	TRUE	FALSE
Q6MJ45	Bd2940	Uncharacterized protein	L,D-transpeptidase catalytic domain	1.02e-203	1.02e-203	T1h_vs_AP+Ec	0.952758	5.26746e-05	8	TRUE	TRUE
Q6MQT0	Bd0380	Outer membrane protein A	chlorophyll binding	7.76e-109	7.76e-109	T7h_vs_AP+Ec	0.952307	6.88888e-05	14	TRUE	FALSE
Q6MK75	Bd2535	Putative serine protease	Trypsin-like serine protease	9.06e-189	9.06e-189	T30m_vs_AP+Ec	0.949874	2.2157e-09	13	TRUE	FALSE
Q6MLB9	Bd2095	Probable acetyl-CoA acetyltransferase	Belongs to the thiolase family	2.32e-279	2.32e-279	T3h_vs_AP+Ec	0.948466	9.3008e-18	32	TRUE	FALSE
Q6MGS5	Bd3847	GTPase Obg	An essential GTPase which binds GTP, GDP and possibly (p)ppGpp with moderate affinity, with high nucleotide exchange rates and a fairly low GTP hydrolysis rate. Plays a role in control of the cell cycle, stress response, ribosome biogenesis and in those bacteria that undergo differentiation, in morphogenesis control	1.67e-251	1.67e-251	T1h_vs_AP+Ec	0.947374	1.73858e-19	17	TRUE	FALSE
Q6MLH5	Bd2035	Uncharacterized protein	hydrolase activity, hydrolyzing N-glycosyl compounds	6.43e-194	6.43e-194	T3h_vs_AP+Ec	0.947157	1.69402e-06	12	TRUE	FALSE
Q6MRG2	Bd0123	Putative TPR domain protein	TPR repeat	1.89e-168	1.89e-168	T2h_vs_AP+Ec	0.945839	3.91283e-05	12	TRUE	FALSE
Q6MLK3	Bd2005	Uncharacterized protein	-	#N/A	#N/A	T3h_vs_AP+Ec	0.945173	1.50484e-17	24	TRUE	FALSE
Q6MJZ1	Bd2625	DUF4423 domain-containing protein	Domain of unknown function (DUF4423)	3.01e-177	3.01e-177	T4h_vs_AP+Ec	0.945075	2.69387e-06	8	TRUE	FALSE
Q6MN03	Bd1463	Uncharacterized protein	Lipopolysaccharide-assembly	6.13e-148	6.13e-148	T3h_vs_AP+Ec	0.944995	7.26411e-15	5	TRUE	FALSE
Q6MKP3	Bd2345	Protein kinase domain-containing protein	ABC1 family	0.0	0.0	T45m_vs_AP+Ec	0.944957	0.0285356	11	TRUE	TRUE
Q6MKD6	Bd2463	Uncharacterized protein	-	#N/A	#N/A	T15m_vs_AP+Ec	0.943466	1.69713e-12	9	TRUE	FALSE
Q6MRF1	Bd0136	tRNA-dihydrouridine synthase	Catalyzes the synthesis of 5,6-dihydrouridine (D), a modified base found in the D-loop of most tRNAs, via the reduction of the C5-C6 double bond in target uridines	4.77e-247	4.77e-247	T4h_vs_AP+Ec	0.941905	2.94899e-10	10	TRUE	FALSE
Q6MHZ0	Bd3394	Two component response regulator	PFAM response regulator receiver	1.75e-156	1.75e-156	T6h_vs_AP+Ec	0.940465	8.67952e-15	15	TRUE	FALSE
Q6MK00	Bd2616	Probable outer membrane protein	Belongs to the ompA family	3.81e-280	3.81e-280	T7h_vs_AP+Ec	0.939181	1.14325e-07	25	TRUE	FALSE
Q6MIM1	Bd3133	Uncharacterized protein	-	#N/A	#N/A	T3h_vs_AP+Ec	0.938921	2.25046e-09	7	TRUE	FALSE
Q6MPN8	Bd0810	Arc_trans_TRASH domain-containing protein	monooxygenase activity	2.37e-79	2.37e-79	T3h_vs_AP+Ec	0.938824	2.72363e-07	6	TRUE	FALSE
Q6MMU0	Bd1533	Putative GTP cyclohydrolase, riboflavin biosynthesis	GTP cyclohydrolase N terminal	2.19e-312	2.19e-312	T3h_vs_AP+Ec	0.938822	1.30107e-06	14	TRUE	FALSE
Q6MII4	Bd3173	DNA repair protein RecN	May be involved in recombinational repair of damaged DNA	0.0	0.0	T3h_vs_AP+Ec	0.938705	3.39055e-11	32	TRUE	FALSE
Q6MNS9	Bd1158	Chromosome partition protein Smc	Required for chromosome condensation and partitioning	0.0	0.0	T2h_vs_AP+Ec	0.937382	1.05694e-07	83	TRUE	FALSE
Q6MPD8	Bd0917	Small heat shock protein	Belongs to the small heat shock protein (HSP20) family	1.2e-101	1.2e-101	T5h_vs_AP+Ec	0.937148	0.00158741	6	TRUE	FALSE
Q6MH29	Bd3734	Uncharacterized protein	ADP-ribosylation factor family	8.86e-139	8.86e-139	T3h_vs_AP+Ec	0.936653	2.32019e-20	16	TRUE	FALSE
Q6MIC5	Bd3239	Uncharacterized protein	-	#N/A	#N/A	T45m_vs_AP+Ec	0.936609	6.67761e-05	6	TRUE	TRUE
Q6MKB7	Bd2488	Holliday junction ATP-dependent DNA helicase RuvA	The RuvA-RuvB complex in the presence of ATP renatures cruciform structure in supercoiled DNA with palindromic sequence, indicating that it may promote strand exchange reactions in homologous recombination. RuvAB is a helicase that mediates the Holliday junction migration by localized denaturation and reannealing. RuvA stimulates, in the presence of DNA, the weak ATPase activity of RuvB	3.6e-133	3.6e-133	T4h_vs_AP+Ec	0.934246	4.63244e-13	13	TRUE	FALSE
Q6MM00	Bd1850	3-hydroxybutyryl-CoA dehydrogenase	PFAM 3-hydroxyacyl-CoA dehydrogenase	1.4e-202	1.4e-202	T3h_vs_AP+Ec	0.933699	3.08611e-17	18	TRUE	FALSE
Q6MNP9	Bd1193	Scaffold protein for iron-sulfur cluster assembly	Belongs to the HesB IscA family	8.79e-94	8.79e-94	T3h_vs_AP+Ec	0.933679	2.63231e-15	6	TRUE	FALSE
Q6MIC5	Bd3239	Uncharacterized protein	-	#N/A	#N/A	T30m_vs_AP+Ec	0.933527	9.2452e-05	6	TRUE	TRUE
Q6MH56	Bd3702	Uncharacterized protein	-	#N/A	#N/A	T30m_vs_AP+Ec	0.933327	1.78507e-11	33	TRUE	FALSE
Q6MJG4	Bd2813	Putative alcohol dehydrogenase I	Alanine dehydrogenase/PNT, C-terminal domain	1.26e-244	1.26e-244	T5h_vs_AP+Ec	0.932741	6.04457e-16	9	TRUE	FALSE
Q6MJ30	Bd2957	50S ribosomal protein L30	Ribosomal protein L30	1.15e-35	1.15e-35	T3h_vs_AP+Ec	0.932486	8.8623e-16	8	TRUE	FALSE
P62227	Bd2122	30S ribosomal protein S16	Belongs to the bacterial ribosomal protein bS16 family	6.63e-52	6.63e-52	T3h_vs_AP+Ec	0.931488	5.0206e-17	19	TRUE	FALSE
Q6MNP8	Bd1194	Cysteine desulfurase	Catalyzes the removal of elemental sulfur atoms from cysteine to produce alanine	4.98e-293	4.98e-293	T3h_vs_AP+Ec	0.930038	8.46893e-10	13	TRUE	FALSE
Q6MIA4	Bd3262	Uncharacterized protein	-	#N/A	#N/A	T4h_vs_AP+Ec	0.929269	0.000142533	16	TRUE	FALSE
Q6MLI1	Bd2028	NADP-specific glutamate dehydrogenase	Belongs to the Glu Leu Phe Val dehydrogenases family	7.68e-275	7.68e-275	T4h_vs_AP+Ec	0.928497	1.41387e-21	25	TRUE	FALSE
Q6MP79	Bd0984	Uncharacterized protein	-	#N/A	#N/A	T7h_vs_AP+Ec	0.928261	8.7228e-14	1	TRUE	FALSE
Q6MI90	Bd3279	Putative polysaccharide deacetylase	Polysaccharide deacetylase	8.72e-280	8.72e-280	T4h_vs_AP+Ec	0.928197	2.09416e-09	16	TRUE	FALSE
Q6MIQ7	Bd3094	Uncharacterized protein	-	#N/A	#N/A	T1h_vs_AP+Ec	0.928	9.53335e-09	8	TRUE	FALSE
Q6ML66	Bd2152	Glycerol-3-phosphate transporter	Major Facilitator Superfamily	0.0	0.0	T2h_vs_AP+Ec	0.927643	1.93606e-13	10	TRUE	FALSE
Q6MHJ2	Bd3549	Rhodanese-related sulfurtransferases	Rhodanese Homology Domain	1.28e-82	1.28e-82	T7h_vs_AP+Ec	0.927103	4.6177e-11	4	TRUE	FALSE
Q6MQ55	Bd0629	Trypsin	serine-type endopeptidase activity	1.69e-188	1.69e-188	T4h_vs_AP+Ec	0.925832	2.51433e-05	10	TRUE	FALSE
Q6MIY6	Bd3008	Phosphoribosylaminoimidazole carboxylase catalytic subunit	Catalyzes the conversion of N5-carboxyaminoimidazole ribonucleotide (N5-CAIR) to 4-carboxy-5-aminoimidazole ribonucleotide (CAIR)	4e-173	4e-173	T6h_vs_AP+Ec	0.924821	1.056e-06	4	TRUE	FALSE
Q6MII4	Bd3173	DNA repair protein RecN	May be involved in recombinational repair of damaged DNA	0.0	0.0	T4h_vs_AP+Ec	0.924323	5.08417e-11	32	TRUE	FALSE
Q6MMB2	Bd1724	Phytoene dehydrogenase	PFAM FAD dependent oxidoreductase	0.0	0.0	T5h_vs_AP+Ec	0.923508	3.68621e-14	28	TRUE	FALSE
Q6MMB0	Bd1726	Uncharacterized protein	-	#N/A	#N/A	T7h_vs_AP+Ec	0.923477	6.12237e-05	3	TRUE	FALSE
Q6MIK0	Bd3155	Uncharacterized protein	-	#N/A	#N/A	T3h_vs_AP+Ec	0.923463	0.00250959	2	TRUE	TRUE
Q6MRF1	Bd0136	tRNA-dihydrouridine synthase	Catalyzes the synthesis of 5,6-dihydrouridine (D), a modified base found in the D-loop of most tRNAs, via the reduction of the C5-C6 double bond in target uridines	4.77e-247	4.77e-247	T2h_vs_AP+Ec	0.922924	1.08475e-09	10	TRUE	FALSE
Q6MQI5	Bd0481	Uncharacterized protein	-	#N/A	#N/A	T6h_vs_AP+Ec	0.922251	4.28609e-06	6	TRUE	FALSE
Q6MK59	Bd2553	Uncharacterized protein	-	#N/A	#N/A	T2h_vs_AP+Ec	0.92206	1.71502e-07	4	TRUE	FALSE
Q6ML26	Bd2196	Sec-independent protein translocase protein TatA	Part of the twin-arginine translocation (Tat) system that transports large folded proteins containing a characteristic twin-arginine motif in their signal peptide across membranes. TatA could form the protein-conducting channel of the Tat system	2.38e-46	2.38e-46	T1h_vs_AP+Ec	0.921892	2.87606e-12	5	TRUE	FALSE
Q6MPK7	Bd0845	Adenine phosphoribosyltransferase	Catalyzes a salvage reaction resulting in the formation of AMP, that is energically less costly than de novo synthesis	1.31e-113	1.31e-113	T7h_vs_AP+Ec	0.920631	4.13451e-16	8	TRUE	FALSE
Q6MKK6	Bd2382	Uncharacterized protein	-	#N/A	#N/A	T2h_vs_AP+Ec	0.920408	0.00514568	24	TRUE	FALSE
Q6MPB2	Bd0946	Putative N6-adenine-specific DNA methylase	Belongs to the methyltransferase superfamily	6.85e-277	6.85e-277	T30m_vs_AP+Ec	0.920253	4.52029e-16	24	TRUE	FALSE
Q6MKM7	Bd2361	Uncharacterized protein	-	#N/A	#N/A	T5h_vs_AP+Ec	0.919842	5.86119e-05	18	TRUE	FALSE
Q6MK75	Bd2535	Putative serine protease	Trypsin-like serine protease	9.06e-189	9.06e-189	T4h_vs_AP+Ec	0.919812	5.02639e-10	13	TRUE	FALSE
Q6MH28	Bd3735	Quinolinate synthase	Catalyzes the condensation of iminoaspartate with dihydroxyacetone phosphate to form quinolinate	2.51e-234	2.51e-234	T2h_vs_AP+Ec	0.918766	1.04923e-12	12	TRUE	FALSE
Q6MQ01	Bd0687	HTH cro/C1-type domain-containing protein	-	#N/A	#N/A	T5h_vs_AP+Ec	0.918445	0.00149378	11	TRUE	FALSE
Q6MGY4	Bd3785	Isoprenyl transferase	Catalyzes the condensation of isopentenyl diphosphate (IPP) with allylic pyrophosphates generating different type of terpenoids	3.4e-173	3.4e-173	T2h_vs_AP+Ec	0.917425	1.2645e-07	6	TRUE	FALSE
Q6MGZ7	Bd3768	TonB_C domain-containing protein	Gram-negative bacterial TonB protein C-terminal	6.5e-306	6.5e-306	T30m_vs_AP+Ec	0.916757	0.00070903	12	TRUE	FALSE
Q6MQQ9	Bd0401	Uncharacterized protein	-	#N/A	#N/A	T3h_vs_AP+Ec	0.916652	2.95126e-09	38	TRUE	FALSE
Q6MQZ1	Bd0310	Uncharacterized protein	-	#N/A	#N/A	T3h_vs_AP+Ec	0.9151	0.00119668	6	TRUE	FALSE
Q6MJ61	Bd2922	Uncharacterized protein	IucA IucC family	0.0	0.0	T15m_vs_AP+Ec	0.91489	5.04685e-07	21	TRUE	FALSE
Q6MQY4	Bd0318	Uncharacterized protein	-	#N/A	#N/A	T5h_vs_AP+Ec	0.914682	0.000595286	2	TRUE	FALSE
Q6MKG5	Bd2428	Serin protease	Subtilase family	0.0	0.0	T2h_vs_AP+Ec	0.913565	5.16655e-06	25	TRUE	FALSE
Q6MH31	Bd3732	Nucleoid-associated protein Bd3732	Binds to DNA and alters its conformation. May be involved in regulation of gene expression, nucleoid organization and DNA protection	5.5e-67	5.5e-67	T6h_vs_AP+Ec	0.912123	6.6178e-12	12	TRUE	FALSE
Q6MNP9	Bd1193	Scaffold protein for iron-sulfur cluster assembly	Belongs to the HesB IscA family	8.79e-94	8.79e-94	T4h_vs_AP+Ec	0.909528	5.65922e-15	6	TRUE	FALSE
Q6MH17	Bd3748	Uncharacterized protein	-	#N/A	#N/A	T1h_vs_AP+Ec	0.909448	0.000162312	7	TRUE	FALSE
Q6MJK7	Bd2769	Putative outer membrane protein	Belongs to the ompA family	2.84e-116	2.84e-116	T4h_vs_AP+Ec	0.908789	1.70673e-16	13	TRUE	FALSE
Q6MPG8	Bd0886	SH3b domain-containing protein	ErfK ybiS ycfS ynhG family protein	0.0	0.0	T3h_vs_AP+Ec	0.906856	1.4849e-07	29	TRUE	FALSE
Q6MHM6	Bd3515	Uncharacterized protein	Pirin	2.83e-175	2.83e-175	T7h_vs_AP+Ec	0.906798	4.09559e-06	5	TRUE	FALSE
Q6MQW6	Bd0336	Peptidyl-prolyl cis-trans isomerase	Peptidyl-prolyl cis-trans	2.22e-108	2.22e-108	T4h_vs_AP+Ec	0.906761	2.5011e-13	12	TRUE	FALSE
Q6MNR2	Bd1176	Uncharacterized protein	ErfK ybiS ycfS ynhG family protein	0.0	0.0	T3h_vs_AP+Ec	0.904243	4.79183e-10	33	TRUE	FALSE
Q6MKI0	Bd2410	Conserved hypothetical iron-regulated protein	Haem-binding uptake, Tiki superfamily, ChaN	9.85e-236	9.85e-236	T2h_vs_AP+Ec	0.903438	2.04409e-05	7	TRUE	TRUE
Q6MJG4	Bd2813	Putative alcohol dehydrogenase I	Alanine dehydrogenase/PNT, C-terminal domain	1.26e-244	1.26e-244	T7h_vs_AP+Ec	0.903431	3.29042e-15	9	TRUE	FALSE
Q6MQH8	Bd0489	Putative transporter	Bacterial extracellular solute-binding proteins, family 3	3.84e-184	3.84e-184	T4h_vs_AP+Ec	0.901857	2.84602e-09	10	TRUE	FALSE
Q6MH29	Bd3734	Uncharacterized protein	ADP-ribosylation factor family	8.86e-139	8.86e-139	T6h_vs_AP+Ec	0.901646	4.72415e-19	16	TRUE	FALSE
Q6MIL8	Bd3137	DUF4953 domain-containing protein	Met-zincin	0.0	0.0	T15m_vs_AP+Ec	0.901448	2.42647e-07	83	TRUE	FALSE
Q6MKP3	Bd2345	Protein kinase domain-containing protein	ABC1 family	0.0	0.0	T30m_vs_AP+Ec	0.901282	0.0414234	11	TRUE	TRUE
Q6MH20	Bd3743	OmpR/PhoB-type domain-containing protein	Transcriptional regulatory protein, C terminal	4.56e-267	4.56e-267	T4h_vs_AP+Ec	0.900441	2.29571e-08	24	TRUE	FALSE
Q6MHG0	Bd3586	Uncharacterized protein	Endonuclease/Exonuclease/phosphatase family	2.73e-200	2.73e-200	T4h_vs_AP+Ec	0.899973	1.52898e-06	10	TRUE	FALSE
Q6MNA3	Bd1357	Uncharacterized protein	-	#N/A	#N/A	T30m_vs_AP+Ec	0.899678	9.01943e-07	4	TRUE	FALSE
Q6MHQ9	Bd3481	Secreted trypsin-like serine protease	Trypsin-like serine protease	2.03e-222	2.03e-222	T3h_vs_AP+Ec	0.899358	5.10866e-07	7	TRUE	FALSE
Q6MKG5	Bd2428	Serin protease	Subtilase family	0.0	0.0	T1h_vs_AP+Ec	0.899153	1.46309e-05	25	TRUE	FALSE
Q6MQW6	Bd0336	Peptidyl-prolyl cis-trans isomerase	Peptidyl-prolyl cis-trans	2.22e-108	2.22e-108	T3h_vs_AP+Ec	0.898663	3.67647e-13	12	TRUE	FALSE
Q6MHU6	Bd3440	Uncharacterized protein	-	#N/A	#N/A	T30m_vs_AP+Ec	0.898573	2.79305e-05	18	TRUE	FALSE
Q6MIS5	Bd3073	SLT domain-containing protein	lytic transglycosylase activity	0.0	0.0	T1h_vs_AP+Ec	0.897096	0.000559583	11	TRUE	FALSE
Q6MNU8	Bd1134	Iron-sulfur cluster carrier protein	Binds and transfers iron-sulfur (Fe-S) clusters to target apoproteins. Can hydrolyze ATP	2.6e-188	2.6e-188	T5h_vs_AP+Ec	0.896758	6.60436e-16	17	TRUE	FALSE
Q6MMB2	Bd1724	Phytoene dehydrogenase	PFAM FAD dependent oxidoreductase	0.0	0.0	T4h_vs_AP+Ec	0.896376	4.61679e-14	28	TRUE	FALSE
Q6MLM3	Bd1984	Ribonucleoside-diphosphate reductase	Catalyzes the reduction of ribonucleotides to deoxyribonucleotides. May function to provide a pool of deoxyribonucleotide precursors for DNA repair during oxygen limitation and or for immediate growth after restoration of oxygen	0.0	0.0	T2h_vs_AP+Ec	0.895429	1.04624e-05	45	TRUE	FALSE
Q6MHE4	Bd3605	Uncharacterized protein	Permuted papain-like amidase enzyme, YaeF/YiiX, C92 family	0.0	0.0	T5h_vs_AP+Ec	0.895119	1.44331e-15	36	TRUE	FALSE
Q6MKZ0	Bd2236	Queuine tRNA-ribosyltransferase	Catalyzes the base-exchange of a guanine (G) residue with the queuine precursor 7-aminomethyl-7-deazaguanine (PreQ1) at position 34 (anticodon wobble position) in tRNAs with GU(N) anticodons (tRNA-Asp, -Asn, -His and -Tyr). Catalysis occurs through a double-displacement mechanism. The nucleophile active site attacks the C1' of nucleotide 34 to detach the guanine base from the RNA, forming a coval…	4.38e-289	4.38e-289	T5h_vs_AP+Ec	0.894932	1.05652e-13	11	TRUE	FALSE
Q6MIS5	Bd3073	SLT domain-containing protein	lytic transglycosylase activity	0.0	0.0	T45m_vs_AP+Ec	0.894639	0.000733205	11	TRUE	FALSE
Q6MN19	Bd1444	Serine protease, subtilase family	Belongs to the peptidase S8 family	0.0	0.0	T3h_vs_AP+Ec	0.894346	1.06377e-12	24	TRUE	FALSE
Q6MPK4	Bd0848	Ribosome-associated protein Y	Ribosome-associated protein Y	1.15e-79	1.15e-79	T7h_vs_AP+Ec	0.892793	8.22975e-08	10	TRUE	FALSE
Q6MHK0	Bd3541	Uncharacterized protein	-	#N/A	#N/A	T4h_vs_AP+Ec	0.890918	0.00264792	3	TRUE	TRUE
Q6MLA0	Bd2116	Ribonuclease HII	Endonuclease that specifically degrades the RNA of RNA- DNA hybrids	4e-156	4e-156	T5h_vs_AP+Ec	0.888596	2.01653e-07	11	TRUE	FALSE
Q6MQS8	Bd0382	Uncharacterized protein	-	#N/A	#N/A	T15m_vs_AP+Ec	0.888487	4.6138e-05	14	TRUE	FALSE
Q6ML29	Bd2193	ABC transporter, membrane spanning protein	PFAM binding-protein-dependent transport systems inner membrane component	5.6e-273	5.6e-273	T4h_vs_AP+Ec	0.888437	1.32393e-17	11	TRUE	FALSE
Q6MLX2	Bd1881	Uncharacterized protein	-	#N/A	#N/A	T3h_vs_AP+Ec	0.887161	4.57199e-05	3	TRUE	TRUE
Q6MKL9	Bd2369	Uncharacterized protein	-	#N/A	#N/A	T2h_vs_AP+Ec	0.886891	1.32774e-05	25	TRUE	FALSE
Q6MI24	Bd3355	Uncharacterized protein	-	#N/A	#N/A	T3h_vs_AP+Ec	0.886843	3.45378e-09	32	TRUE	FALSE
Q6MQI5	Bd0481	Uncharacterized protein	-	#N/A	#N/A	T7h_vs_AP+Ec	0.886622	9.24059e-06	6	TRUE	FALSE
Q6MNK1	Bd1251	Bifunctional protein PutA	Oxidizes proline to glutamate for use as a carbon and nitrogen source	0.0	0.0	T3h_vs_AP+Ec	0.886359	2.37618e-18	68	TRUE	FALSE
Q6MJK7	Bd2769	Putative outer membrane protein	Belongs to the ompA family	2.84e-116	2.84e-116	T5h_vs_AP+Ec	0.885955	1.06871e-15	13	TRUE	FALSE
Q6MGU4	Bd3827	Nucleoside diphosphate kinase	Major role in the synthesis of nucleoside triphosphates other than ATP. The ATP gamma phosphate is transferred to the NDP beta phosphate via a ping-pong mechanism, using a phosphorylated active-site intermediate	2.13e-96	2.13e-96	T2h_vs_AP+Ec	0.885879	3.8707e-18	15	TRUE	FALSE
Q6MGU4	Bd3827	Nucleoside diphosphate kinase	Major role in the synthesis of nucleoside triphosphates other than ATP. The ATP gamma phosphate is transferred to the NDP beta phosphate via a ping-pong mechanism, using a phosphorylated active-site intermediate	2.13e-96	2.13e-96	T4h_vs_AP+Ec	0.885365	1.03752e-18	15	TRUE	FALSE
Q6MIZ4	Bd3000	Uncharacterized protein	-	#N/A	#N/A	T5h_vs_AP+Ec	0.884039	1.05421e-15	20	TRUE	FALSE
Q6MI01	Bd3382	Putative DNA-binding protein HU-beta	Histone-like DNA-binding protein which is capable of wrapping DNA to stabilize it, and thus to prevent its denaturation under extreme environmental conditions	2.56e-55	2.56e-55	T6h_vs_AP+Ec	0.882813	1.57287e-05	12	TRUE	FALSE
Q6MKP3	Bd2345	Protein kinase domain-containing protein	ABC1 family	0.0	0.0	T1h_vs_AP+Ec	0.882172	0.0343316	11	TRUE	TRUE
Q6MPA5	Bd0954	S1 motif domain-containing protein	RNA binding S1 domain protein	0.0	0.0	T3h_vs_AP+Ec	0.88068	2.63098e-19	64	TRUE	FALSE
Q6MRD3	Bd0155	Uncharacterized protein	-	#N/A	#N/A	T1h_vs_AP+Ec	0.880473	2.18684e-06	8	TRUE	FALSE
Q6MGL9	Bd3906	Partition protein, ParA homolog	PFAM Cobyrinic acid ac-diamide synthase	9.46e-201	9.46e-201	T1h_vs_AP+Ec	0.880383	0.0358912	10	TRUE	FALSE
Q6MGS5	Bd3847	GTPase Obg	An essential GTPase which binds GTP, GDP and possibly (p)ppGpp with moderate affinity, with high nucleotide exchange rates and a fairly low GTP hydrolysis rate. Plays a role in control of the cell cycle, stress response, ribosome biogenesis and in those bacteria that undergo differentiation, in morphogenesis control	1.67e-251	1.67e-251	T3h_vs_AP+Ec	0.879231	5.98689e-19	17	TRUE	FALSE
Q6MH01	Bd3764	Trigger factor	Involved in protein export. Acts as a chaperone by maintaining the newly synthesized protein in an open conformation. Functions as a peptidyl-prolyl cis-trans isomerase	2.9e-310	2.9e-310	T3h_vs_AP+Ec	0.879111	9.27905e-22	51	TRUE	FALSE
Q6MP24	Bd1044	BD_b_sandwich domain-containing protein	-	#N/A	#N/A	T2h_vs_AP+Ec	0.878556	1.54441e-06	18	TRUE	FALSE
Q6MJR4	Bd2705	50S ribosomal protein L25	This is one of the proteins that binds to the 5S RNA in the ribosome where it forms part of the central protuberance	3.34e-130	3.34e-130	T3h_vs_AP+Ec	0.877351	1.75434e-19	16	TRUE	FALSE
Q6MR56	Bd0243	Uncharacterized protein	-	#N/A	#N/A	T4h_vs_AP+Ec	0.876462	1.26909e-10	6	TRUE	FALSE
Q6MH23	Bd3740	Uncharacterized protein	-	#N/A	#N/A	T6h_vs_AP+Ec	0.875883	0.000340737	9	TRUE	FALSE
Q6MMB0	Bd1726	Uncharacterized protein	-	#N/A	#N/A	T6h_vs_AP+Ec	0.875609	0.000126198	3	TRUE	FALSE
Q6MHS9	Bd3460	Uncharacterized protein	Ankyrin repeat	1.91e-110	1.91e-110	T30m_vs_AP+Ec	0.875395	1.93788e-12	12	TRUE	FALSE
Q6MRI2	Bd0097	Co-chaperonin GroES	Binds to Cpn60 in the presence of Mg-ATP and suppresses the ATPase activity of the latter	2.71e-66	2.71e-66	T2h_vs_AP+Ec	0.875148	1.93471e-09	19	TRUE	FALSE
P62227	Bd2122	30S ribosomal protein S16	Belongs to the bacterial ribosomal protein bS16 family	6.63e-52	6.63e-52	T2h_vs_AP+Ec	0.872546	1.19387e-15	19	TRUE	FALSE
Q6MHP2	Bd3498	Uncharacterized protein	-	#N/A	#N/A	T6h_vs_AP+Ec	0.872406	2.35458e-07	8	TRUE	FALSE
Q6MP79	Bd0984	Uncharacterized protein	-	#N/A	#N/A	T6h_vs_AP+Ec	0.871421	5.8081e-13	1	TRUE	FALSE
Q6MHW4	Bd3420	Thymidine kinase	Thymidine kinase	3.74e-148	3.74e-148	T5h_vs_AP+Ec	0.871389	0.00078238	4	TRUE	FALSE
Q6MP00	Bd1072	Uncharacterized protein	-	#N/A	#N/A	T4h_vs_AP+Ec	0.87108	8.3633e-18	6	TRUE	FALSE
Q6MH71	Bd3685	Tautomerase domain-containing protein	TIGRFAM 4-oxalocrotonate tautomerase family enzyme	2.54e-42	2.54e-42	T5h_vs_AP+Ec	0.871039	4.75108e-06	2	TRUE	TRUE
Q6MPK8	Bd0844	ABC-type transporter, periplasmic domain	Bacterial extracellular solute-binding proteins, family 3	2.52e-199	2.52e-199	T4h_vs_AP+Ec	0.87096	7.99139e-05	8	TRUE	FALSE
Q6MQS8	Bd0382	Uncharacterized protein	-	#N/A	#N/A	T2h_vs_AP+Ec	0.870772	8.52248e-06	14	TRUE	FALSE
Q6MNN3	Bd1211	DUF1801 domain-containing protein	Bacteriocin-protection, YdeI or OmpD-Associated	5.52e-133	5.52e-133	T6h_vs_AP+Ec	0.870162	7.35737e-07	8	TRUE	FALSE
Q6MN50	Bd1412	ATP-dependent RNA helicase	Belongs to the DEAD box helicase family	0.0	0.0	T5h_vs_AP+Ec	0.869587	1.14891e-13	34	TRUE	FALSE
Q6MJZ1	Bd2625	DUF4423 domain-containing protein	Domain of unknown function (DUF4423)	3.01e-177	3.01e-177	T3h_vs_AP+Ec	0.869369	1.23683e-05	8	TRUE	FALSE
Q6MQ38	Bd0647	Uncharacterized protein	-	#N/A	#N/A	T2h_vs_AP+Ec	0.868542	0.00016106	5	TRUE	TRUE
Q6MQY3	Bd0319	Uncharacterized protein	-	#N/A	#N/A	T5h_vs_AP+Ec	0.868531	3.58951e-08	3	TRUE	FALSE
Q6MPK8	Bd0844	ABC-type transporter, periplasmic domain	Bacterial extracellular solute-binding proteins, family 3	2.52e-199	2.52e-199	T3h_vs_AP+Ec	0.868393	8.53298e-05	8	TRUE	FALSE
Q6MPZ0	Bd0698	Uncharacterized protein	Domain of unknown function (DUF4286)	2.07e-71	2.07e-71	T3h_vs_AP+Ec	0.868034	2.47113e-13	8	TRUE	FALSE
Q6MH28	Bd3735	Quinolinate synthase	Catalyzes the condensation of iminoaspartate with dihydroxyacetone phosphate to form quinolinate	2.51e-234	2.51e-234	T5h_vs_AP+Ec	0.867566	4.58563e-12	12	TRUE	FALSE
Q6MQL6	Bd0449	Putative protease	Belongs to the peptidase S8 family	0.0	0.0	T3h_vs_AP+Ec	0.863901	2.55688e-07	20	TRUE	FALSE
Q6MQL3	Bd0452	Oxidoreductase	Belongs to the iron ascorbate-dependent oxidoreductase family	8.18e-243	8.18e-243	T4h_vs_AP+Ec	0.862728	8.1174e-08	18	TRUE	FALSE
Q6MQV0	Bd0356	Putative arginase	Belongs to the arginase family	4.88e-263	4.88e-263	T3h_vs_AP+Ec	0.861549	2.2567e-18	12	TRUE	FALSE
Q6MPK7	Bd0845	Adenine phosphoribosyltransferase	Catalyzes a salvage reaction resulting in the formation of AMP, that is energically less costly than de novo synthesis	1.31e-113	1.31e-113	T6h_vs_AP+Ec	0.861451	4.12982e-15	8	TRUE	FALSE
Q6MMU2	Bd1531	UMP pyrophosphorylase	Catalyzes the conversion of uracil and 5-phospho-alpha- D-ribose 1-diphosphate (PRPP) to UMP and diphosphate	7.52e-151	7.52e-151	T3h_vs_AP+Ec	0.860815	8.3018e-07	10	TRUE	FALSE
Q6MI20	Bd3359	Histidine kinase	Transduction Histidine Kinase	0.0	0.0	T3h_vs_AP+Ec	0.859921	9.4072e-13	29	TRUE	FALSE
Q6MLK3	Bd2005	Uncharacterized protein	-	#N/A	#N/A	T4h_vs_AP+Ec	0.859447	3.49207e-16	24	TRUE	FALSE
Q6MHN2	Bd3508	Putative carboxypeptidase	Zinc carboxypeptidase	4.46e-227	4.46e-227	T7h_vs_AP+Ec	0.858394	1.91997e-07	9	TRUE	FALSE
Q6MMC2	Bd1714	RNA polymerase sigma factor	Belongs to the sigma-70 factor family. ECF subfamily	7.02e-128	7.02e-128	T6h_vs_AP+Ec	0.858226	8.29186e-07	4	TRUE	FALSE
Q6MN38	Bd1425	Transcriptional regulator	MarR family	6.23e-97	6.23e-97	T6h_vs_AP+Ec	0.856965	3.71437e-11	10	TRUE	FALSE
Q6MQ34	Bd0652	Uncharacterized protein	-	#N/A	#N/A	T4h_vs_AP+Ec	0.856859	5.59626e-20	17	TRUE	FALSE
Q6MQL3	Bd0452	Oxidoreductase	Belongs to the iron ascorbate-dependent oxidoreductase family	8.18e-243	8.18e-243	T3h_vs_AP+Ec	0.8566	1.00294e-07	18	TRUE	FALSE
Q6MPK4	Bd0848	Ribosome-associated protein Y	Ribosome-associated protein Y	1.15e-79	1.15e-79	T6h_vs_AP+Ec	0.856414	1.94237e-07	10	TRUE	FALSE
Q6MQD1	Bd0543	Flagellar assembly factor FliW	Binds to the C-terminal region of flagellin, which is implicated in polymerization, and participates in the assembly of the flagellum	1.34e-120	1.34e-120	T2h_vs_AP+Ec	0.855815	1.30297e-06	10	TRUE	FALSE
Q6MHN2	Bd3508	Putative carboxypeptidase	Zinc carboxypeptidase	4.46e-227	4.46e-227	T5h_vs_AP+Ec	0.855075	1.47239e-07	9	TRUE	FALSE
Q6MLW8	Bd1885	HTH cro/C1-type domain-containing protein	addiction module antidote protein HigA	4.46e-185	4.46e-185	T45m_vs_AP+Ec	0.854355	2.06693e-09	21	TRUE	FALSE
Q6MLZ4	Bd1859	Uncharacterized protein	-	#N/A	#N/A	T5h_vs_AP+Ec	0.8541	2.20384e-10	35	TRUE	FALSE
Q6MLW8	Bd1885	HTH cro/C1-type domain-containing protein	addiction module antidote protein HigA	4.46e-185	4.46e-185	T5h_vs_AP+Ec	0.853946	4.59496e-10	21	TRUE	FALSE
Q6MKR9	Bd2314	Uncharacterized protein	Protein of unknown function (DUF3617)	2.43e-121	2.43e-121	T3h_vs_AP+Ec	0.85386	2.4857e-07	6	TRUE	FALSE
Q6MNK8	Bd1240	Uncharacterized protein	-	#N/A	#N/A	T6h_vs_AP+Ec	0.853687	7.40512e-08	11	TRUE	FALSE
Q6MH35	Bd3727	Outer membrane lipoprotein Blc	Lipocalin / cytosolic fatty-acid binding protein family	2.28e-137	2.28e-137	T6h_vs_AP+Ec	0.853574	4.46283e-06	7	TRUE	FALSE
Q6MRG2	Bd0123	Putative TPR domain protein	TPR repeat	1.89e-168	1.89e-168	T5h_vs_AP+Ec	0.853461	0.000132792	12	TRUE	FALSE
Q6MKZ4	Bd2232	Single-stranded-DNA-specific exonuclease RecJ	single-stranded-DNA-specific exonuclease RecJ	0.0	0.0	T3h_vs_AP+Ec	0.853376	1.4656e-05	16	TRUE	FALSE
Q6MIY6	Bd3008	Phosphoribosylaminoimidazole carboxylase catalytic subunit	Catalyzes the conversion of N5-carboxyaminoimidazole ribonucleotide (N5-CAIR) to 4-carboxy-5-aminoimidazole ribonucleotide (CAIR)	4e-173	4e-173	T3h_vs_AP+Ec	0.853177	3.06171e-06	4	TRUE	FALSE
Q6MMZ9	Bd1467	30S ribosomal protein S20	Binds directly to 16S ribosomal RNA	7.54e-24	7.54e-24	T3h_vs_AP+Ec	0.853086	5.80678e-20	9	TRUE	FALSE
Q6MK59	Bd2553	Uncharacterized protein	-	#N/A	#N/A	T7h_vs_AP+Ec	0.853011	8.73908e-07	4	TRUE	FALSE
Q6MHJ8	Bd3543	4-hydroxyphenylpyruvate dioxygenase	dioxygenase	7.27e-270	7.27e-270	T4h_vs_AP+Ec	0.852554	7.99686e-17	22	TRUE	FALSE
Q6MQY4	Bd0318	Uncharacterized protein	-	#N/A	#N/A	T30m_vs_AP+Ec	0.851977	0.0044242	2	TRUE	FALSE
Q6MRN4	Bd0041	Cell division protein FtsK	PFAM cell divisionFtsK SpoIIIE	0.0	0.0	T5h_vs_AP+Ec	0.851828	1.31061e-09	20	TRUE	FALSE
Q6MK24	Bd2590	Transcriptional regulatory protein	PFAM Cyclic nucleotide-binding	1.1e-168	1.1e-168	T5h_vs_AP+Ec	0.851279	9.05159e-11	8	TRUE	FALSE
Q6MHQ5	Bd3486	3-deoxy-7-phosphoheptalonate synthase/chorismate mutase	PFAM DAHP synthetase I KDSA	2.08e-239	2.08e-239	T7h_vs_AP+Ec	0.846529	2.92629e-08	9	TRUE	FALSE
Q6MMB0	Bd1726	Uncharacterized protein	-	#N/A	#N/A	T5h_vs_AP+Ec	0.84608	0.0001692	3	TRUE	FALSE
Q6MRB7	Bd0173	Uncharacterized protein	-	#N/A	#N/A	T15m_vs_AP+Ec	0.844426	2.56786e-07	30	TRUE	FALSE
Q6MPZ0	Bd0698	Uncharacterized protein	Domain of unknown function (DUF4286)	2.07e-71	2.07e-71	T4h_vs_AP+Ec	0.841007	6.38509e-13	8	TRUE	FALSE
Q6MKZ0	Bd2236	Queuine tRNA-ribosyltransferase	Catalyzes the base-exchange of a guanine (G) residue with the queuine precursor 7-aminomethyl-7-deazaguanine (PreQ1) at position 34 (anticodon wobble position) in tRNAs with GU(N) anticodons (tRNA-Asp, -Asn, -His and -Tyr). Catalysis occurs through a double-displacement mechanism. The nucleophile active site attacks the C1' of nucleotide 34 to detach the guanine base from the RNA, forming a coval…	4.38e-289	4.38e-289	T6h_vs_AP+Ec	0.840979	1.1781e-12	11	TRUE	FALSE
Q6MLC2	Bd2091	Uncharacterized protein	-	#N/A	#N/A	T45m_vs_AP+Ec	0.840978	0.00563501	5	TRUE	FALSE
Q6MQ34	Bd0652	Uncharacterized protein	-	#N/A	#N/A	T2h_vs_AP+Ec	0.839775	4.0013e-19	17	TRUE	FALSE
Q6MQ69	Bd0613	Uncharacterized protein	-	#N/A	#N/A	T5h_vs_AP+Ec	0.839708	6.86236e-07	6	TRUE	FALSE
Q6MLE5	Bd2066	Glutathione S-transferase family protein	Belongs to the GST superfamily	1.06e-178	1.06e-178	T3h_vs_AP+Ec	0.838706	0.000283553	5	TRUE	FALSE
Q6MR75	Bd0223	Putative regulator for granula-associated protein	regulator	5.2e-121	5.2e-121	T45m_vs_AP+Ec	0.838346	2.67237e-06	18	TRUE	FALSE
Q6MR16	Bd0285	SCO1/SenC family protein	protein SCO1 SenC PrrC involved in biogenesis of respiratory and photosynthetic systems	2.75e-212	2.75e-212	T4h_vs_AP+Ec	0.838049	7.26837e-12	11	TRUE	FALSE
Q6MNP8	Bd1194	Cysteine desulfurase	Catalyzes the removal of elemental sulfur atoms from cysteine to produce alanine	4.98e-293	4.98e-293	T5h_vs_AP+Ec	0.837462	1.65704e-08	13	TRUE	FALSE
Q6MQJ1	Bd0475	Uncharacterized protein	-	#N/A	#N/A	T7h_vs_AP+Ec	0.836825	1.55481e-12	4	TRUE	FALSE
Q6MHJ2	Bd3549	Rhodanese-related sulfurtransferases	Rhodanese Homology Domain	1.28e-82	1.28e-82	T2h_vs_AP+Ec	0.836704	6.14463e-10	4	TRUE	FALSE
Q6MLR7	Bd1939	tRNA-specific 2-thiouridylase MnmA	Catalyzes the 2-thiolation of uridine at the wobble position (U34) of tRNA, leading to the formation of s(2)U34	2.07e-264	2.07e-264	T2h_vs_AP+Ec	0.835699	5.26247e-10	15	TRUE	FALSE
Q6MRD3	Bd0155	Uncharacterized protein	-	#N/A	#N/A	T45m_vs_AP+Ec	0.835074	8.6296e-06	8	TRUE	FALSE
Q6MPA5	Bd0954	S1 motif domain-containing protein	RNA binding S1 domain protein	0.0	0.0	T5h_vs_AP+Ec	0.834997	5.39755e-18	64	TRUE	FALSE
Q6MHN0	Bd3510	General secretion pathway protein D	Type ii and iii secretion system protein	8.02e-152	8.02e-152	T6h_vs_AP+Ec	0.8343	3.2946e-08	12	TRUE	FALSE
Q6MH17	Bd3748	Uncharacterized protein	-	#N/A	#N/A	T30m_vs_AP+Ec	0.83305	0.000910567	7	TRUE	FALSE
P62227	Bd2122	30S ribosomal protein S16	Belongs to the bacterial ribosomal protein bS16 family	6.63e-52	6.63e-52	T4h_vs_AP+Ec	0.832549	2.22981e-15	19	TRUE	FALSE
Q6MQY3	Bd0319	Uncharacterized protein	-	#N/A	#N/A	T4h_vs_AP+Ec	0.832247	7.04359e-08	3	TRUE	FALSE
Q6MHG0	Bd3586	Uncharacterized protein	Endonuclease/Exonuclease/phosphatase family	2.73e-200	2.73e-200	T5h_vs_AP+Ec	0.830114	8.80758e-06	10	TRUE	FALSE
Q6MQN0	Bd0434	Uncharacterized protein	-	#N/A	#N/A	T2h_vs_AP+Ec	0.829233	0.000371913	10	TRUE	FALSE
Q6MR74	Bd0224	Uncharacterized protein	-	#N/A	#N/A	T6h_vs_AP+Ec	0.829111	1.28196e-10	13	TRUE	FALSE
Q6MPD8	Bd0917	Small heat shock protein	Belongs to the small heat shock protein (HSP20) family	1.2e-101	1.2e-101	T7h_vs_AP+Ec	0.828581	0.00540544	6	TRUE	FALSE
Q6MI89	Bd3280	Uncharacterized protein	-	#N/A	#N/A	T30m_vs_AP+Ec	0.828325	1.82694e-07	25	TRUE	FALSE
Q6MK11	Bd2605	DUF2249 domain-containing protein	Uncharacterized conserved protein (DUF2249)	5.72e-61	5.72e-61	T3h_vs_AP+Ec	0.826969	8.77107e-09	4	TRUE	FALSE
Q6MMB3	Bd1723	Putative octaprenyl-diphosphate synthase	Belongs to the FPP GGPP synthase family	1.99e-235	1.99e-235	T5h_vs_AP+Ec	0.825736	4.84514e-07	7	TRUE	FALSE
Q6MHP8	Bd3492	1,4-dihydroxy-2-naphthoyl-CoA synthase	Belongs to the enoyl-CoA hydratase isomerase family. MenB subfamily	3.52e-223	3.52e-223	T4h_vs_AP+Ec	0.825176	1.5752e-17	17	TRUE	FALSE
Q6MM22	Bd1826	Putative transcriptional regulator, LuxR family	transcriptional regulator	2.04e-77	2.04e-77	T5h_vs_AP+Ec	0.824879	6.97177e-06	9	TRUE	FALSE
Q6MKP7	Bd2341	NifU related protein	Scaffold protein Nfu/NifU N terminal	1.18e-133	1.18e-133	T5h_vs_AP+Ec	0.824433	2.94128e-11	8	TRUE	FALSE
Q6MKH7	Bd2414	EF-hand domain-containing protein	-	#N/A	#N/A	T2h_vs_AP+Ec	0.824432	0.000471786	26	TRUE	FALSE
Q6MLR7	Bd1939	tRNA-specific 2-thiouridylase MnmA	Catalyzes the 2-thiolation of uridine at the wobble position (U34) of tRNA, leading to the formation of s(2)U34	2.07e-264	2.07e-264	T4h_vs_AP+Ec	0.823299	3.71803e-10	15	TRUE	FALSE
Q6MQU6	Bd0361	Uncharacterized protein	-	#N/A	#N/A	T5h_vs_AP+Ec	0.821742	0.00508653	7	TRUE	FALSE
Q6MKI0	Bd2410	Conserved hypothetical iron-regulated protein	Haem-binding uptake, Tiki superfamily, ChaN	9.85e-236	9.85e-236	T3h_vs_AP+Ec	0.821456	5.53051e-05	7	TRUE	TRUE
Q6MP71	Bd0993	Putative secreted protein	Belongs to the glycosyl hydrolase 57 family	0.0	0.0	T3h_vs_AP+Ec	0.820885	8.47002e-10	20	TRUE	FALSE
Q6MMT1	Bd1542	Uncharacterized protein	-	#N/A	#N/A	T1h_vs_AP+Ec	0.820832	1.73947e-12	16	TRUE	FALSE
Q6MIM1	Bd3133	Uncharacterized protein	-	#N/A	#N/A	T15m_vs_AP+Ec	0.820496	1.08662e-06	7	TRUE	FALSE
Q6MI79	Bd3290	DUF3817 domain-containing protein	Domain of unknown function (DUF3817)	4.12e-61	4.12e-61	T7h_vs_AP+Ec	0.820009	9.86536e-05	2	TRUE	FALSE
Q6MIS5	Bd3073	SLT domain-containing protein	lytic transglycosylase activity	0.0	0.0	T30m_vs_AP+Ec	0.819658	0.00246406	11	TRUE	FALSE
Q6MM00	Bd1850	3-hydroxybutyryl-CoA dehydrogenase	PFAM 3-hydroxyacyl-CoA dehydrogenase	1.4e-202	1.4e-202	T4h_vs_AP+Ec	0.819337	2.51961e-15	18	TRUE	FALSE
Q6MRS1	Bd0001	Chromosomal replication initiator protein DnaA	it binds specifically double-stranded DNA at a 9 bp consensus (dnaA box) 5'-TTATC CA A CA A-3'. DnaA binds to ATP and to acidic phospholipids	0.0	0.0	T3h_vs_AP+Ec	0.819192	3.92054e-12	23	TRUE	FALSE
Q6MLQ3	Bd1954	DNA mismatch repair protein MutS	that it carries out the mismatch recognition step. This protein has a weak ATPase activity	0.0	0.0	T5h_vs_AP+Ec	0.817738	1.50378e-07	32	TRUE	FALSE
Q6MN38	Bd1425	Transcriptional regulator	MarR family	6.23e-97	6.23e-97	T7h_vs_AP+Ec	0.817166	1.41305e-10	10	TRUE	FALSE
Q6MK24	Bd2590	Transcriptional regulatory protein	PFAM Cyclic nucleotide-binding	1.1e-168	1.1e-168	T6h_vs_AP+Ec	0.81688	4.22522e-10	8	TRUE	FALSE
Q6MNV5	Bd1125	Membrane-bound lytic murein transglycosylase D	Lytic transglycosylase catalytic	0.0	0.0	T5h_vs_AP+Ec	0.816617	1.72802e-08	26	TRUE	FALSE
Q6MI78	Bd3291	Uncharacterized protein	-	#N/A	#N/A	T5h_vs_AP+Ec	0.81621	5.70091e-06	8	TRUE	FALSE
Q6MP23	Bd1045	BD_b_sandwich domain-containing protein	-	#N/A	#N/A	T15m_vs_AP+Ec	0.815781	0.0156663	20	TRUE	FALSE
Q6MNN3	Bd1211	DUF1801 domain-containing protein	Bacteriocin-protection, YdeI or OmpD-Associated	5.52e-133	5.52e-133	T5h_vs_AP+Ec	0.815291	2.03312e-06	8	TRUE	FALSE
Q6MQC9	Bd0545	DNA recombination protein rmuC	DNA recombination protein RmuC	2.62e-282	2.62e-282	T6h_vs_AP+Ec	0.814852	2.30475e-09	36	TRUE	FALSE
Q6MN38	Bd1425	Transcriptional regulator	MarR family	6.23e-97	6.23e-97	T5h_vs_AP+Ec	0.81481	9.22148e-11	10	TRUE	FALSE
Q6MJG4	Bd2813	Putative alcohol dehydrogenase I	Alanine dehydrogenase/PNT, C-terminal domain	1.26e-244	1.26e-244	T4h_vs_AP+Ec	0.814466	2.48918e-14	9	TRUE	FALSE
Q6MQX6	Bd0326	Glutathione peroxidase	Glutathione peroxidase	3.97e-130	3.97e-130	T2h_vs_AP+Ec	0.814365	1.30704e-08	9	TRUE	FALSE
Q6MMH9	Bd1651	Uncharacterized protein	-	#N/A	#N/A	T6h_vs_AP+Ec	0.814021	2.03745e-13	8	TRUE	FALSE
Q6MQY4	Bd0318	Uncharacterized protein	-	#N/A	#N/A	T15m_vs_AP+Ec	0.812959	0.0090072	2	TRUE	FALSE
Q6MNZ6	Bd1076	Flagellar protein FliL	Controls the rotational direction of flagella during chemotaxis	6.99e-115	6.99e-115	T7h_vs_AP+Ec	0.812837	2.39239e-05	6	TRUE	FALSE
Q6MNN3	Bd1211	DUF1801 domain-containing protein	Bacteriocin-protection, YdeI or OmpD-Associated	5.52e-133	5.52e-133	T4h_vs_AP+Ec	0.812623	1.60843e-06	8	TRUE	FALSE
Q6MKM0	Bd2368	Uncharacterized protein	cell adhesion involved in biofilm formation	3.9e-243	3.9e-243	T2h_vs_AP+Ec	0.811652	1.38311e-05	10	TRUE	FALSE
Q6MHD4	Bd3616	S-adenosylmethionine decarboxylase proenzyme	Catalyzes the irreversible transfer of a propylamine group from the amino donor S-adenosylmethioninamine (decarboxy- AdoMet) to putrescine (1,4-diaminobutane) to yield spermidine	0.0	0.0	T3h_vs_AP+Ec	0.810297	3.98882e-11	14	TRUE	FALSE
Q6MMZ9	Bd1467	30S ribosomal protein S20	Binds directly to 16S ribosomal RNA	7.54e-24	7.54e-24	T4h_vs_AP+Ec	0.810088	2.41239e-19	9	TRUE	FALSE
Q6MKT3	Bd2300	Integrase/recombinase XerD	TIGRFAM Tyrosine recombinase XerD	1e-214	1e-214	T5h_vs_AP+Ec	0.809943	0.00256964	7	TRUE	FALSE
Q6MLC6	Bd2086	tRNA-2-methylthio-N(6)-dimethylallyladenosine synthase	Catalyzes the methylthiolation of N6- (dimethylallyl)adenosine (i(6)A), leading to the formation of 2- methylthio-N6-(dimethylallyl)adenosine (ms(2)i(6)A) at position 37 in tRNAs that read codons beginning with uridine	0.0	0.0	T5h_vs_AP+Ec	0.809494	3.05417e-12	20	TRUE	FALSE
Q6MLL9	Bd1988	Uncharacterized protein	Acyl-coenzyme A:6-aminopenicillanic acid acyl-transferase	0.0	0.0	T2h_vs_AP+Ec	0.809306	0.0075505	16	TRUE	TRUE
Q6MHP8	Bd3492	1,4-dihydroxy-2-naphthoyl-CoA synthase	Belongs to the enoyl-CoA hydratase isomerase family. MenB subfamily	3.52e-223	3.52e-223	T5h_vs_AP+Ec	0.807751	1.08036e-16	17	TRUE	FALSE
Q6MPF9	Bd0896	Orotate phosphoribosyltransferase	Protein of unknown function (DUF3015)	6.72e-97	6.72e-97	T4h_vs_AP+Ec	0.807003	0.0428863	3	TRUE	FALSE
Q6MMT1	Bd1542	Uncharacterized protein	-	#N/A	#N/A	T2h_vs_AP+Ec	0.806289	1.32194e-12	16	TRUE	FALSE
Q6MLB9	Bd2095	Probable acetyl-CoA acetyltransferase	Belongs to the thiolase family	2.32e-279	2.32e-279	T5h_vs_AP+Ec	0.805814	5.43631e-15	32	TRUE	FALSE
Q6MHN2	Bd3508	Putative carboxypeptidase	Zinc carboxypeptidase	4.46e-227	4.46e-227	T6h_vs_AP+Ec	0.805454	6.87121e-07	9	TRUE	FALSE
Q6MQP1	Bd0419	Putative Adventurous gliding motility protein V	biopolymer transport protein	8.5e-100	8.5e-100	T15m_vs_AP+Ec	0.805255	0.0126596	6	TRUE	TRUE
Q6MPV7	Bd0733	Dual-specificity RNA methyltransferase RlmN	Specifically methylates position 2 of adenine 2503 in 23S rRNA and position 2 of adenine 37 in tRNAs	3.51e-294	3.51e-294	T30m_vs_AP+Ec	0.804697	0.000326392	15	TRUE	FALSE
Q6ML29	Bd2193	ABC transporter, membrane spanning protein	PFAM binding-protein-dependent transport systems inner membrane component	5.6e-273	5.6e-273	T3h_vs_AP+Ec	0.803685	5.80463e-16	11	TRUE	FALSE
Q6MMB3	Bd1723	Putative octaprenyl-diphosphate synthase	Belongs to the FPP GGPP synthase family	1.99e-235	1.99e-235	T4h_vs_AP+Ec	0.803593	6.32009e-07	7	TRUE	FALSE
Q6MLR4	Bd1942	GTPase Era	An essential GTPase that binds both GDP and GTP, with rapid nucleotide exchange. Plays a role in 16S rRNA processing and 30S ribosomal subunit biogenesis and possibly also in cell cycle regulation and energy metabolism	1.85e-211	1.85e-211	T1h_vs_AP+Ec	0.802581	7.49491e-17	19	TRUE	FALSE
Q6MPH2	Bd0882	Uncharacterized protein	-	#N/A	#N/A	T7h_vs_AP+Ec	0.8024	3.82125e-05	3	TRUE	TRUE
Q6MJ23	Bd2967	30S ribosomal protein S17	One of the primary rRNA binding proteins, it binds specifically to the 5'-end of 16S ribosomal RNA	6.85e-55	6.85e-55	T3h_vs_AP+Ec	0.802057	6.6903e-26	14	TRUE	FALSE
Q6MJ68	Bd2915	Uncharacterized protein	-	#N/A	#N/A	T7h_vs_AP+Ec	0.801962	1.22895e-09	3	TRUE	FALSE
Q6MKG5	Bd2428	Serin protease	Subtilase family	0.0	0.0	T45m_vs_AP+Ec	0.801572	0.000129686	25	TRUE	FALSE
Q6MI31	Bd3345	Uncharacterized protein	-	#N/A	#N/A	T30m_vs_AP+Ec	0.801434	3.80693e-09	22	TRUE	FALSE
Q6MK55	Bd2558	Ribosomal-protein-alanine acetyltransferase	Acetyltransferase (GNAT) domain	1.37e-133	1.37e-133	T7h_vs_AP+Ec	0.801286	5.65535e-11	5	TRUE	FALSE
Q6MK38	Bd2575	Putative 2-component transcriptional regulator	PFAM response regulator receiver	6.98e-143	6.98e-143	T4h_vs_AP+Ec	0.801098	0.000288378	10	TRUE	TRUE
Q6MGY8	Bd3778	Uncharacterized protein	NAD(P)-binding Rossmann-like domain	1.55e-272	1.55e-272	T2h_vs_AP+Ec	0.800978	0.000383728	11	TRUE	FALSE
Q6MH28	Bd3735	Quinolinate synthase	Catalyzes the condensation of iminoaspartate with dihydroxyacetone phosphate to form quinolinate	2.51e-234	2.51e-234	T6h_vs_AP+Ec	0.800667	7.59765e-11	12	TRUE	FALSE
Q6MJ30	Bd2957	50S ribosomal protein L30	Ribosomal protein L30	1.15e-35	1.15e-35	T4h_vs_AP+Ec	0.800605	1.31899e-13	8	TRUE	FALSE
Q6MQ93	Bd0586	Enhancing lycopene biosynthesis protein 2	PFAM ThiJ PfpI domain protein	1.7e-155	1.7e-155	T7h_vs_AP+Ec	0.798811	1.94503e-14	7	TRUE	FALSE
Q6MIQ7	Bd3094	Uncharacterized protein	-	#N/A	#N/A	T45m_vs_AP+Ec	0.798158	4.59127e-07	8	TRUE	FALSE
Q6MHG4	Bd3581	Uncharacterized protein	-	#N/A	#N/A	T4h_vs_AP+Ec	0.798064	7.31007e-19	16	TRUE	FALSE
Q6MIC5	Bd3239	Uncharacterized protein	-	#N/A	#N/A	T15m_vs_AP+Ec	0.797955	0.000972153	6	TRUE	TRUE
Q6MJR4	Bd2705	50S ribosomal protein L25	This is one of the proteins that binds to the 5S RNA in the ribosome where it forms part of the central protuberance	3.34e-130	3.34e-130	T2h_vs_AP+Ec	0.797181	1.41942e-17	16	TRUE	FALSE
Q6MNX8	Bd1098	Transcriptional repressor NrdR	Negatively regulates transcription of bacterial ribonucleotide reductase nrd genes and operons by binding to NrdR- boxes	1.02e-150	1.02e-150	T5h_vs_AP+Ec	0.796989	6.38976e-06	6	TRUE	FALSE
Q6MII1	Bd3176	YkuD domain-containing protein	ErfK ybiS ycfS ynhG family protein	9.89e-200	9.89e-200	T15m_vs_AP+Ec	0.796875	0.000144737	17	TRUE	FALSE
Q6MMU1	Bd1532	Uncharacterized protein	Protein of unknown function (DUF1688)	1.75e-297	1.75e-297	T5h_vs_AP+Ec	0.796673	0.00558163	17	TRUE	FALSE
Q6MPB6	Bd0942	Uncharacterized protein	-	#N/A	#N/A	T7h_vs_AP+Ec	0.796645	1.64618e-10	3	TRUE	FALSE
Q6MH01	Bd3764	Trigger factor	Involved in protein export. Acts as a chaperone by maintaining the newly synthesized protein in an open conformation. Functions as a peptidyl-prolyl cis-trans isomerase	2.9e-310	2.9e-310	T4h_vs_AP+Ec	0.796157	2.222e-20	51	TRUE	FALSE
Q6MRI2	Bd0097	Co-chaperonin GroES	Binds to Cpn60 in the presence of Mg-ATP and suppresses the ATPase activity of the latter	2.71e-66	2.71e-66	T7h_vs_AP+Ec	0.795863	2.28144e-08	19	TRUE	FALSE
Q6MKL3	Bd2375	Adventurous gliding motility protein S	Biopolymer transport protein ExbD/TolR	5.25e-118	5.25e-118	T2h_vs_AP+Ec	0.795747	0.000325942	12	TRUE	FALSE
Q6MN50	Bd1412	ATP-dependent RNA helicase	Belongs to the DEAD box helicase family	0.0	0.0	T30m_vs_AP+Ec	0.795721	1.23273e-11	34	TRUE	FALSE
Q6MPA3	Bd0956	Uncharacterized protein	-	#N/A	#N/A	T30m_vs_AP+Ec	0.795081	3.24876e-07	11	TRUE	FALSE
Q6MQK5	Bd0461	Multidrug resistance protein	COG0477 Permeases of the major facilitator superfamily	1.19e-279	1.19e-279	T7h_vs_AP+Ec	0.794676	1.89875e-06	2	TRUE	FALSE
Q6MJJ9	Bd2778	Uncharacterized protein	-	#N/A	#N/A	T4h_vs_AP+Ec	0.794646	0.000105161	14	TRUE	FALSE
Q6MMU2	Bd1531	UMP pyrophosphorylase	Catalyzes the conversion of uracil and 5-phospho-alpha- D-ribose 1-diphosphate (PRPP) to UMP and diphosphate	7.52e-151	7.52e-151	T5h_vs_AP+Ec	0.793586	5.01554e-06	10	TRUE	FALSE
Q6ML66	Bd2152	Glycerol-3-phosphate transporter	Major Facilitator Superfamily	0.0	0.0	T5h_vs_AP+Ec	0.793196	1.79121e-11	10	TRUE	FALSE
Q6MHS9	Bd3460	Uncharacterized protein	Ankyrin repeat	1.91e-110	1.91e-110	T3h_vs_AP+Ec	0.793049	3.43946e-12	12	TRUE	FALSE
Q6MRB0	Bd0181	Adventurous gliding motility protein V	PFAM Biopolymer transport protein ExbD TolR	1.2e-87	1.2e-87	T5h_vs_AP+Ec	0.793014	1.45191e-15	7	TRUE	FALSE
Q6MK38	Bd2575	Putative 2-component transcriptional regulator	PFAM response regulator receiver	6.98e-143	6.98e-143	T3h_vs_AP+Ec	0.792591	0.000341276	10	TRUE	TRUE
P61184	Bd1806	Chaperone protein HtpG	Molecular chaperone. Has ATPase activity	0.0	0.0	T6h_vs_AP+Ec	0.791192	4.15674e-14	45	TRUE	FALSE
Q6MR96	Bd0198	Exodeoxyribonuclease 7 small subunit	Bidirectionally degrades single-stranded DNA into large acid-insoluble oligonucleotides, which are then degraded further into small acid-soluble oligonucleotides	4.61e-44	4.61e-44	T4h_vs_AP+Ec	0.790583	3.07657e-15	8	TRUE	FALSE
Q6MK38	Bd2575	Putative 2-component transcriptional regulator	PFAM response regulator receiver	6.98e-143	6.98e-143	T7h_vs_AP+Ec	0.790468	0.000474553	10	TRUE	TRUE
Q6MJE9	Bd2829	Probable chemoreceptor glutamine deamidase CheD	CheD chemotactic sensory transduction	4.32e-110	4.32e-110	T7h_vs_AP+Ec	0.79036	1.01376e-07	7	TRUE	FALSE
Q6MMC2	Bd1714	RNA polymerase sigma factor	Belongs to the sigma-70 factor family. ECF subfamily	7.02e-128	7.02e-128	T7h_vs_AP+Ec	0.789667	4.33317e-06	4	TRUE	FALSE
Q6MQK5	Bd0461	Multidrug resistance protein	COG0477 Permeases of the major facilitator superfamily	1.19e-279	1.19e-279	T6h_vs_AP+Ec	0.788553	2.04312e-06	2	TRUE	FALSE
Q6MJ30	Bd2957	50S ribosomal protein L30	Ribosomal protein L30	1.15e-35	1.15e-35	T2h_vs_AP+Ec	0.78771	5.7543e-13	8	TRUE	FALSE
Q6MPI3	Bd0870	Cupin_2 domain-containing protein	Cupin 2, conserved barrel domain protein	8.69e-68	8.69e-68	T6h_vs_AP+Ec	0.786739	6.46193e-10	4	TRUE	FALSE
P62432	Bd2991	50S ribosomal protein L11	Forms part of the ribosomal stalk which helps the ribosome interact with GTP-bound translation factors	2.46e-97	2.46e-97	T3h_vs_AP+Ec	0.786496	3.46099e-17	15	TRUE	FALSE
Q6MQ93	Bd0586	Enhancing lycopene biosynthesis protein 2	PFAM ThiJ PfpI domain protein	1.7e-155	1.7e-155	T6h_vs_AP+Ec	0.786032	2.92928e-14	7	TRUE	FALSE
Q6MIC5	Bd3239	Uncharacterized protein	-	#N/A	#N/A	T1h_vs_AP+Ec	0.785842	0.00048063	6	TRUE	TRUE
Q6MHP2	Bd3498	Uncharacterized protein	-	#N/A	#N/A	T7h_vs_AP+Ec	0.785353	2.03899e-06	8	TRUE	FALSE
Q6MPB6	Bd0942	Uncharacterized protein	-	#N/A	#N/A	T6h_vs_AP+Ec	0.785027	2.26422e-10	3	TRUE	FALSE
Q6MH07	Bd3758	DUF4423 domain-containing protein	Domain of unknown function (DUF4423)	3.28e-178	3.28e-178	T45m_vs_AP+Ec	0.78451	4.6061e-05	9	TRUE	FALSE
Q6MHG4	Bd3581	Uncharacterized protein	-	#N/A	#N/A	T3h_vs_AP+Ec	0.784055	1.84043e-18	16	TRUE	FALSE
Q6MRN6	Bd0039	Site-specific DNA inversion stimulation factor	Site-specific DNA inversion stimulation factor	1.85e-59	1.85e-59	T6h_vs_AP+Ec	0.783517	0.000170741	7	TRUE	FALSE
Q6ML86	Bd2131	tRNA uridine(34) hydroxylase	Belongs to the UPF0176 family	5.72e-266	5.72e-266	T45m_vs_AP+Ec	0.782623	0.00565283	13	TRUE	FALSE
Q6MN54	Bd1408	Outer membrane protein	efflux transmembrane transporter activity	0.0	0.0	T3h_vs_AP+Ec	0.782338	5.13142e-05	14	TRUE	FALSE
Q6MJK7	Bd2769	Putative outer membrane protein	Belongs to the ompA family	2.84e-116	2.84e-116	T6h_vs_AP+Ec	0.782158	1.08595e-13	13	TRUE	FALSE
Q6MNK1	Bd1251	Bifunctional protein PutA	Oxidizes proline to glutamate for use as a carbon and nitrogen source	0.0	0.0	T4h_vs_AP+Ec	0.782145	1.66886e-16	68	TRUE	FALSE
Q6MNL8	Bd1230	Maltoporin	LamB porin	0.0	0.0	T3h_vs_AP+Ec	0.782079	2.54551e-15	20	TRUE	FALSE
Q6MH17	Bd3748	Uncharacterized protein	-	#N/A	#N/A	T2h_vs_AP+Ec	0.781386	0.000592141	7	TRUE	FALSE
Q6MMB2	Bd1724	Phytoene dehydrogenase	PFAM FAD dependent oxidoreductase	0.0	0.0	T6h_vs_AP+Ec	0.781175	1.07935e-11	28	TRUE	FALSE
Q6MKG3	Bd2430	Uncharacterized protein	-	#N/A	#N/A	T4h_vs_AP+Ec	0.780953	0.000222652	22	TRUE	FALSE
Q6MNP9	Bd1193	Scaffold protein for iron-sulfur cluster assembly	Belongs to the HesB IscA family	8.79e-94	8.79e-94	T2h_vs_AP+Ec	0.780384	2.15968e-12	6	TRUE	FALSE
P61184	Bd1806	Chaperone protein HtpG	Molecular chaperone. Has ATPase activity	0.0	0.0	T2h_vs_AP+Ec	0.77999	4.74299e-14	45	TRUE	FALSE
Q6MI20	Bd3359	Histidine kinase	Transduction Histidine Kinase	0.0	0.0	T2h_vs_AP+Ec	0.779969	4.04502e-11	29	TRUE	FALSE
Q6MID7	Bd3224	Uncharacterized protein	Copper chaperone PCu(A)C	5.23e-91	5.23e-91	T2h_vs_AP+Ec	0.779579	3.38367e-07	11	TRUE	FALSE
Q6MM34	Bd1813	Uncharacterized protein	-	#N/A	#N/A	T1h_vs_AP+Ec	0.778686	0.000292007	3	TRUE	TRUE
Q6MMK3	Bd1625	50S ribosomal protein L20	Binds directly to 23S ribosomal RNA and is necessary for the in vitro assembly process of the 50S ribosomal subunit. It is not involved in the protein synthesizing functions of that subunit	1.92e-73	1.92e-73	T3h_vs_AP+Ec	0.778093	1.18001e-17	12	TRUE	FALSE
Q6MGS4	Bd3848	50S ribosomal protein L27	Belongs to the bacterial ribosomal protein bL27 family	6.46e-54	6.46e-54	T3h_vs_AP+Ec	0.777862	1.33661e-12	8	TRUE	FALSE
Q6MP00	Bd1072	Uncharacterized protein	-	#N/A	#N/A	T5h_vs_AP+Ec	0.776235	1.31792e-15	6	TRUE	FALSE
Q6MPK8	Bd0844	ABC-type transporter, periplasmic domain	Bacterial extracellular solute-binding proteins, family 3	2.52e-199	2.52e-199	T7h_vs_AP+Ec	0.775774	0.000512308	8	TRUE	FALSE
Q6MIS5	Bd3073	SLT domain-containing protein	lytic transglycosylase activity	0.0	0.0	T15m_vs_AP+Ec	0.774508	0.00559027	11	TRUE	FALSE
Q6MJ96	Bd2886	Uncharacterized protein	Belongs to the BolA IbaG family	2.42e-49	2.42e-49	T6h_vs_AP+Ec	0.774401	9.46038e-11	2	TRUE	FALSE
Q6MJ68	Bd2915	Uncharacterized protein	-	#N/A	#N/A	T2h_vs_AP+Ec	0.77368	2.67217e-09	3	TRUE	FALSE
Q6MRB0	Bd0181	Adventurous gliding motility protein V	PFAM Biopolymer transport protein ExbD TolR	1.2e-87	1.2e-87	T6h_vs_AP+Ec	0.772834	6.49865e-15	7	TRUE	FALSE
Q6MKP3	Bd2345	Protein kinase domain-containing protein	ABC1 family	0.0	0.0	T15m_vs_AP+Ec	0.7717	0.109849	11	FALSE	TRUE
Q6MRN7	Bd0038	Replicative DNA helicase	it exhibits DNA-dependent ATPase activity and contains distinct active sites for ATP binding, DNA binding, and interaction with DnaC protein, primase, and other prepriming proteins	0.0	0.0	T2h_vs_AP+Ec	0.771463	4.41687e-06	20	TRUE	FALSE
Q6MHR6	Bd3474	Uncharacterized protein	Belongs to the peptidase C1 family	1.8e-272	1.8e-272	T7h_vs_AP+Ec	0.771393	1.24323e-05	6	TRUE	TRUE
Q6MND1	Bd1327	Uncharacterized protein	-	#N/A	#N/A	T3h_vs_AP+Ec	0.771339	9.83517e-06	10	TRUE	FALSE
Q6MLN1	Bd1976	Uncharacterized protein	Participates in chromosomal partition during cell division. May act via the formation of a condensin-like complex containing Smc and ScpB that pull DNA away from mid-cell into both cell halves	4.77e-224	4.77e-224	T5h_vs_AP+Ec	0.771076	8.29375e-07	13	TRUE	FALSE
Q6MKC3	Bd2478	Alanine dehydrogenase	Belongs to the AlaDH PNT family	5.29e-262	5.29e-262	T3h_vs_AP+Ec	0.770868	7.47188e-11	29	TRUE	FALSE
Q6MIS5	Bd3073	SLT domain-containing protein	lytic transglycosylase activity	0.0	0.0	T2h_vs_AP+Ec	0.769384	0.00161471	11	TRUE	FALSE
Q6MGU4	Bd3827	Nucleoside diphosphate kinase	Major role in the synthesis of nucleoside triphosphates other than ATP. The ATP gamma phosphate is transferred to the NDP beta phosphate via a ping-pong mechanism, using a phosphorylated active-site intermediate	2.13e-96	2.13e-96	T5h_vs_AP+Ec	0.7691	4.91302e-16	15	TRUE	FALSE
Q6MQV0	Bd0356	Putative arginase	Belongs to the arginase family	4.88e-263	4.88e-263	T4h_vs_AP+Ec	0.768958	1.04464e-16	12	TRUE	FALSE
Q6MPI3	Bd0870	Cupin_2 domain-containing protein	Cupin 2, conserved barrel domain protein	8.69e-68	8.69e-68	T7h_vs_AP+Ec	0.768517	1.34661e-09	4	TRUE	FALSE
Q6MKN7	Bd2351	Uncharacterized protein	-	#N/A	#N/A	T4h_vs_AP+Ec	0.768443	0.00307743	6	TRUE	FALSE
Q6MIA4	Bd3262	Uncharacterized protein	-	#N/A	#N/A	T3h_vs_AP+Ec	0.767983	0.00141155	16	TRUE	FALSE
Q6MK11	Bd2605	DUF2249 domain-containing protein	Uncharacterized conserved protein (DUF2249)	5.72e-61	5.72e-61	T7h_vs_AP+Ec	0.767839	9.93435e-08	4	TRUE	FALSE
Q6ML96	Bd2120	Ribosome maturation factor RimM	ribosome binding	1.34e-121	1.34e-121	T1h_vs_AP+Ec	0.767778	2.18804e-11	8	TRUE	FALSE
Q6MQY4	Bd0318	Uncharacterized protein	-	#N/A	#N/A	T45m_vs_AP+Ec	0.76754	0.00898489	2	TRUE	FALSE
Q6MMB3	Bd1723	Putative octaprenyl-diphosphate synthase	Belongs to the FPP GGPP synthase family	1.99e-235	1.99e-235	T6h_vs_AP+Ec	0.76744	2.56024e-06	7	TRUE	FALSE
Q6MHF5	Bd3594	Gst protein	Glutathione S-transferase, C-terminal domain	9.93e-155	9.93e-155	T4h_vs_AP+Ec	0.767323	9.05822e-06	8	TRUE	FALSE
Q6MHT0	Bd3459	D-alanyl-D-alanine carboxypeptidase	D-Ala-D-Ala carboxypeptidase 3 (S13) family	0.0	0.0	T15m_vs_AP+Ec	0.767195	5.59674e-05	21	TRUE	FALSE
Q6MMP4	Bd1582	Single-stranded DNA-binding protein	Plays an important role in DNA replication, recombination and repair. Binds to ssDNA and to an array of partner proteins to recruit them to their sites of action during DNA metabolism	7.69e-100	7.69e-100	T1h_vs_AP+Ec	0.765695	0.00978857	12	TRUE	FALSE
Q6MLP8	Bd1959	DUF2183 domain-containing protein	Uncharacterized conserved protein (DUF2183)	4.18e-195	4.18e-195	T6h_vs_AP+Ec	0.76501	0.00205772	10	TRUE	TRUE
Q6MN03	Bd1463	Uncharacterized protein	Lipopolysaccharide-assembly	6.13e-148	6.13e-148	T5h_vs_AP+Ec	0.764546	1.11754e-11	5	TRUE	FALSE
Q6MHJ8	Bd3543	4-hydroxyphenylpyruvate dioxygenase	dioxygenase	7.27e-270	7.27e-270	T3h_vs_AP+Ec	0.764157	4.27998e-15	22	TRUE	FALSE
Q6MH07	Bd3758	DUF4423 domain-containing protein	Domain of unknown function (DUF4423)	3.28e-178	3.28e-178	T3h_vs_AP+Ec	0.763724	1.38294e-05	9	TRUE	FALSE
Q6MQU0	Bd0370	tRNA (guanine-N(7)-)-methyltransferase	Catalyzes the formation of N(7)-methylguanine at position 46 (m7G46) in tRNA	1.3e-155	1.3e-155	T1h_vs_AP+Ec	0.763301	8.77833e-11	5	TRUE	FALSE
Q6MN19	Bd1444	Serine protease, subtilase family	Belongs to the peptidase S8 family	0.0	0.0	T2h_vs_AP+Ec	0.762455	2.58857e-10	24	TRUE	FALSE
Q6MHF5	Bd3594	Gst protein	Glutathione S-transferase, C-terminal domain	9.93e-155	9.93e-155	T3h_vs_AP+Ec	0.761666	1.07386e-05	8	TRUE	FALSE
Q6MM07	Bd1841	DUF4953 domain-containing protein	Met-zincin	0.0	0.0	T2h_vs_AP+Ec	0.761147	0.000112744	30	TRUE	FALSE
Q6MJ68	Bd2915	Uncharacterized protein	-	#N/A	#N/A	T1h_vs_AP+Ec	0.760747	1.04033e-08	3	TRUE	FALSE
Q6MHD4	Bd3616	S-adenosylmethionine decarboxylase proenzyme	Catalyzes the irreversible transfer of a propylamine group from the amino donor S-adenosylmethioninamine (decarboxy- AdoMet) to putrescine (1,4-diaminobutane) to yield spermidine	0.0	0.0	T2h_vs_AP+Ec	0.76017	4.94105e-10	14	TRUE	FALSE
Q6MJ28	Bd2960	50S ribosomal protein L18	This is one of the proteins that binds and probably mediates the attachment of the 5S RNA into the large ribosomal subunit, where it forms part of the central protuberance	1.13e-77	1.13e-77	T3h_vs_AP+Ec	0.758719	1.71932e-16	12	TRUE	FALSE
Q6MK24	Bd2590	Transcriptional regulatory protein	PFAM Cyclic nucleotide-binding	1.1e-168	1.1e-168	T4h_vs_AP+Ec	0.757255	1.39281e-09	8	TRUE	FALSE
Q6MIQ1	Bd3100	Uncharacterized protein	Domain of unknown function (DUF4339)	5.73e-201	5.73e-201	T6h_vs_AP+Ec	0.757061	2.81928e-08	10	TRUE	FALSE
Q6MLN7	Bd1970	Uncharacterized protein	-	#N/A	#N/A	T7h_vs_AP+Ec	0.756891	3.80971e-05	7	TRUE	FALSE
Q6MJ34	Bd2952	30S ribosomal protein S11	Located on the platform of the 30S subunit, it bridges several disparate RNA helices of the 16S rRNA. Forms part of the Shine-Dalgarno cleft in the 70S ribosome	9.34e-88	9.34e-88	T3h_vs_AP+Ec	0.755932	6.33633e-12	11	TRUE	FALSE
Q6MH51	Bd3707	Uncharacterized protein	-	#N/A	#N/A	T7h_vs_AP+Ec	0.7556	0.000253154	11	TRUE	FALSE
Q6MLQ5	Bd1952	Mpl protein	Mur ligase, middle domain	0.0	0.0	T5h_vs_AP+Ec	0.754909	1.26129e-19	21	TRUE	FALSE
Q6MPZ6	Bd0692	Glycine dehydrogenase (decarboxylating)	The glycine cleavage system catalyzes the degradation of glycine. The P protein binds the alpha-amino group of glycine through its pyridoxal phosphate cofactor	0.0	0.0	T4h_vs_AP+Ec	0.754884	7.90687e-17	48	TRUE	FALSE
Q6MI19	Bd3360	Probable transcriptional regulatory protein zraR	two component, sigma54 specific, transcriptional regulator, Fis family	0.0	0.0	T5h_vs_AP+Ec	0.754819	3.54201e-05	27	TRUE	FALSE
Q6MM00	Bd1850	3-hydroxybutyryl-CoA dehydrogenase	PFAM 3-hydroxyacyl-CoA dehydrogenase	1.4e-202	1.4e-202	T2h_vs_AP+Ec	0.753861	1.0632e-13	18	TRUE	FALSE
Q6MMU9	Bd1524	DUF883_C domain-containing protein	-	#N/A	#N/A	T5h_vs_AP+Ec	0.753852	0.0466593	6	TRUE	FALSE
Q6MQC9	Bd0545	DNA recombination protein rmuC	DNA recombination protein RmuC	2.62e-282	2.62e-282	T2h_vs_AP+Ec	0.753342	1.5811e-08	36	TRUE	FALSE
Q6MPJ7	Bd0856	Carbamoyl-phosphate synthase small chain	Belongs to the CarA family	9.14e-265	9.14e-265	T5h_vs_AP+Ec	0.753211	1.54296e-09	13	TRUE	FALSE
Q6ML77	Bd2140	DNA polymerase III polC-type	DNA polymerase III	4.99e-221	4.99e-221	T2h_vs_AP+Ec	0.751126	3.09865e-10	13	TRUE	FALSE
Q6MLI1	Bd2028	NADP-specific glutamate dehydrogenase	Belongs to the Glu Leu Phe Val dehydrogenases family	7.68e-275	7.68e-275	T5h_vs_AP+Ec	0.750567	1.14332e-17	25	TRUE	FALSE
Q6MQL9	Bd0446	Transcriptional regulatory protein	cyclic nucleotide binding	3.01e-164	3.01e-164	T7h_vs_AP+Ec	0.75037	0.10064	9	FALSE	FALSE
Q6MM48	Bd1796	Uncharacterized protein	-	#N/A	#N/A	T6h_vs_AP+Ec	0.750243	7.97117e-08	2	TRUE	FALSE
Q6MME7	Bd1687	Uncharacterized protein	-	#N/A	#N/A	T4h_vs_AP+Ec	0.750186	5.82287e-16	28	TRUE	FALSE
Q6MQJ1	Bd0475	Uncharacterized protein	-	#N/A	#N/A	T6h_vs_AP+Ec	0.749318	4.08728e-11	4	TRUE	FALSE
Q6MII6	Bd3171	Peptidyl-dipeptidase	Peptidase family M3	0.0	0.0	T3h_vs_AP+Ec	0.749307	2.59517e-18	45	TRUE	FALSE
Q6MLC5	Bd2087	Uncharacterized protein	-	#N/A	#N/A	T3h_vs_AP+Ec	0.74896	2.16012e-19	10	TRUE	FALSE
Q6MIQ7	Bd3094	Uncharacterized protein	-	#N/A	#N/A	T2h_vs_AP+Ec	0.748829	5.29856e-07	8	TRUE	FALSE
Q6MPA3	Bd0956	Uncharacterized protein	-	#N/A	#N/A	T45m_vs_AP+Ec	0.748328	9.70387e-07	11	TRUE	FALSE
Q6MQ53	Bd0631	Uncharacterized protein	-	#N/A	#N/A	T5h_vs_AP+Ec	0.747993	0.0215122	5	TRUE	FALSE
Q6MMZ9	Bd1467	30S ribosomal protein S20	Binds directly to 16S ribosomal RNA	7.54e-24	7.54e-24	T5h_vs_AP+Ec	0.747853	1.75182e-17	9	TRUE	FALSE
Q6MLQ3	Bd1954	DNA mismatch repair protein MutS	that it carries out the mismatch recognition step. This protein has a weak ATPase activity	0.0	0.0	T2h_vs_AP+Ec	0.747837	1.33398e-06	32	TRUE	FALSE
Q6MJH2	Bd2805	Uncharacterized protein	-	#N/A	#N/A	T6h_vs_AP+Ec	0.74742	0.129381	5	FALSE	TRUE
Q6MKK6	Bd2382	Uncharacterized protein	-	#N/A	#N/A	T15m_vs_AP+Ec	0.746779	0.0590686	24	FALSE	FALSE
Q6MLJ8	Bd2011	Acyl carrier protein	Carrier of the growing fatty acid chain in fatty acid biosynthesis	5.23e-45	5.23e-45	T3h_vs_AP+Ec	0.746456	4.32006e-11	8	TRUE	FALSE
Q6MHM6	Bd3515	Uncharacterized protein	Pirin	2.83e-175	2.83e-175	T6h_vs_AP+Ec	0.745653	8.91544e-05	5	TRUE	FALSE
Q6MQK5	Bd0461	Multidrug resistance protein	COG0477 Permeases of the major facilitator superfamily	1.19e-279	1.19e-279	T4h_vs_AP+Ec	0.745309	3.51977e-06	2	TRUE	FALSE
Q6MMB0	Bd1726	Uncharacterized protein	-	#N/A	#N/A	T4h_vs_AP+Ec	0.74482	0.000674941	3	TRUE	FALSE
Q6MQP6	Bd0414	Uncharacterized protein	Has lipid A 3-O-deacylase activity. Hydrolyzes the ester bond at the 3 position of lipid A, a bioactive component of lipopolysaccharide (LPS), thereby releasing the primary fatty acyl moiety	1.89e-171	1.89e-171	T6h_vs_AP+Ec	0.744089	0.00297121	12	TRUE	FALSE
Q6ML51	Bd2170	Putative hemolysins	CBS domain containing protein	1.51e-237	1.51e-237	T7h_vs_AP+Ec	0.743911	0.0054177	9	TRUE	FALSE
Q6MKZ4	Bd2232	Single-stranded-DNA-specific exonuclease RecJ	single-stranded-DNA-specific exonuclease RecJ	0.0	0.0	T5h_vs_AP+Ec	0.743758	0.000137546	16	TRUE	FALSE
Q6MPJ7	Bd0856	Carbamoyl-phosphate synthase small chain	Belongs to the CarA family	9.14e-265	9.14e-265	T4h_vs_AP+Ec	0.743645	1.39142e-09	13	TRUE	FALSE
Q6MKB7	Bd2488	Holliday junction ATP-dependent DNA helicase RuvA	The RuvA-RuvB complex in the presence of ATP renatures cruciform structure in supercoiled DNA with palindromic sequence, indicating that it may promote strand exchange reactions in homologous recombination. RuvAB is a helicase that mediates the Holliday junction migration by localized denaturation and reannealing. RuvA stimulates, in the presence of DNA, the weak ATPase activity of RuvB	3.6e-133	3.6e-133	T3h_vs_AP+Ec	0.743015	4.38111e-10	13	TRUE	FALSE
Q6MNR5	Bd1173	Signal recognition particle receptor FtsY	Involved in targeting and insertion of nascent membrane proteins into the cytoplasmic membrane. Acts as a receptor for the complex formed by the signal recognition particle (SRP) and the ribosome-nascent chain (RNC). Interaction with SRP-RNC leads to the transfer of the RNC complex to the Sec translocase for insertion into the membrane, the hydrolysis of GTP by both Ffh and FtsY, and the dissocia…	2.9e-274	2.9e-274	T5h_vs_AP+Ec	0.741872	3.56737e-14	27	TRUE	FALSE
Q6MK00	Bd2616	Probable outer membrane protein	Belongs to the ompA family	3.81e-280	3.81e-280	T5h_vs_AP+Ec	0.741796	8.65463e-06	25	TRUE	FALSE
Q6MJ68	Bd2915	Uncharacterized protein	-	#N/A	#N/A	T45m_vs_AP+Ec	0.741657	2.61879e-08	3	TRUE	FALSE
Q6MJK7	Bd2769	Putative outer membrane protein	Belongs to the ompA family	2.84e-116	2.84e-116	T7h_vs_AP+Ec	0.741415	6.56367e-13	13	TRUE	FALSE
Q6MPK5	Bd0847	TPR-domain containing protein	-	#N/A	#N/A	T7h_vs_AP+Ec	0.741284	2.88574e-08	12	TRUE	FALSE
Q6MPW9	Bd0720	ADP-heptose synthase	Catalyzes the ADP transfer from ATP to D-glycero-beta-D- manno-heptose 1-phosphate, yielding ADP-D-glycero-beta-D-manno- heptose	1.52e-241	1.52e-241	T3h_vs_AP+Ec	0.741029	1.23948e-20	19	TRUE	FALSE
Q6ML51	Bd2170	Putative hemolysins	CBS domain containing protein	1.51e-237	1.51e-237	T3h_vs_AP+Ec	0.740718	0.00460662	9	TRUE	FALSE
Q6MM48	Bd1796	Uncharacterized protein	-	#N/A	#N/A	T7h_vs_AP+Ec	0.740357	1.11619e-07	2	TRUE	FALSE
Q6MKG4	Bd2429	Uncharacterized protein	-	#N/A	#N/A	T1h_vs_AP+Ec	0.740271	1.74639e-10	43	TRUE	FALSE
Q6MLX2	Bd1881	Uncharacterized protein	-	#N/A	#N/A	T6h_vs_AP+Ec	0.74008	0.000676398	3	TRUE	TRUE
Q6MPM2	Bd0826	Uncharacterized protein	-	#N/A	#N/A	T7h_vs_AP+Ec	0.740073	1.53613e-06	6	TRUE	FALSE
Q6MLK3	Bd2005	Uncharacterized protein	-	#N/A	#N/A	T2h_vs_AP+Ec	0.739415	1.60797e-13	24	TRUE	FALSE
Q6MPZ0	Bd0698	Uncharacterized protein	Domain of unknown function (DUF4286)	2.07e-71	2.07e-71	T2h_vs_AP+Ec	0.739103	7.52535e-11	8	TRUE	FALSE
P61662	Bd0781	Sugar fermentation stimulation protein homolog	Belongs to the SfsA family	9.8e-177	9.8e-177	T7h_vs_AP+Ec	0.736649	6.6347e-07	11	TRUE	FALSE
Q6MNU8	Bd1134	Iron-sulfur cluster carrier protein	Binds and transfers iron-sulfur (Fe-S) clusters to target apoproteins. Can hydrolyze ATP	2.6e-188	2.6e-188	T6h_vs_AP+Ec	0.736209	6.21789e-13	17	TRUE	FALSE
Q6MPK7	Bd0845	Adenine phosphoribosyltransferase	Catalyzes a salvage reaction resulting in the formation of AMP, that is energically less costly than de novo synthesis	1.31e-113	1.31e-113	T5h_vs_AP+Ec	0.735691	3.55606e-13	8	TRUE	FALSE
Q6MKD5	Bd2464	Uncharacterized protein	Iron-containing redox enzyme	1.52e-157	1.52e-157	T15m_vs_AP+Ec	0.735047	8.10746e-08	16	TRUE	FALSE
Q6MKV8	Bd2269	Serine protease, subtilase family	PFAM peptidase S8 and S53, subtilisin, kexin, sedolisin	0.0	0.0	T6h_vs_AP+Ec	0.73492	2.49134e-05	19	TRUE	FALSE
Q6MMJ8	Bd1630	Mvk protein	GHMP kinases N terminal domain	7.94e-218	7.94e-218	T3h_vs_AP+Ec	0.734574	1.46276e-09	11	TRUE	FALSE
Q6MLL9	Bd1988	Uncharacterized protein	Acyl-coenzyme A:6-aminopenicillanic acid acyl-transferase	0.0	0.0	T3h_vs_AP+Ec	0.734017	0.0116451	16	TRUE	TRUE
Q6MKR5	Bd2320	Putative CarD-like transcriptional regulator	PFAM Transcription factor CarD	1.6e-109	1.6e-109	T30m_vs_AP+Ec	0.733915	1.27883e-06	17	TRUE	FALSE
Q6MKG6	Bd2427	Uncharacterized protein	-	#N/A	#N/A	T5h_vs_AP+Ec	0.733748	5.76471e-09	11	TRUE	FALSE
Q6MJR4	Bd2705	50S ribosomal protein L25	This is one of the proteins that binds to the 5S RNA in the ribosome where it forms part of the central protuberance	3.34e-130	3.34e-130	T4h_vs_AP+Ec	0.733745	8.13504e-17	16	TRUE	FALSE
Q6MGL6	Bd3909	tRNA uridine 5-carboxymethylaminomethyl modification enzyme MnmG	NAD-binding protein involved in the addition of a carboxymethylaminomethyl (cmnm) group at the wobble position (U34) of certain tRNAs, forming tRNA-cmnm(5)s(2)U34	0.0	0.0	T45m_vs_AP+Ec	0.733274	0.00153469	20	TRUE	TRUE
Q6MH26	Bd3737	Uncharacterized protein	-	#N/A	#N/A	T6h_vs_AP+Ec	0.732685	3.04887e-07	9	TRUE	FALSE
Q6MGS4	Bd3848	50S ribosomal protein L27	Belongs to the bacterial ribosomal protein bL27 family	6.46e-54	6.46e-54	T2h_vs_AP+Ec	0.732336	1.86768e-11	8	TRUE	FALSE
Q6MQU0	Bd0370	tRNA (guanine-N(7)-)-methyltransferase	Catalyzes the formation of N(7)-methylguanine at position 46 (m7G46) in tRNA	1.3e-155	1.3e-155	T6h_vs_AP+Ec	0.732203	1.2701e-10	5	TRUE	FALSE
Q6MLX2	Bd1881	Uncharacterized protein	-	#N/A	#N/A	T4h_vs_AP+Ec	0.731616	0.000563726	3	TRUE	TRUE
Q6MLQ5	Bd1952	Mpl protein	Mur ligase, middle domain	0.0	0.0	T4h_vs_AP+Ec	0.731434	7.96492e-20	21	TRUE	FALSE
Q6MGS5	Bd3847	GTPase Obg	An essential GTPase which binds GTP, GDP and possibly (p)ppGpp with moderate affinity, with high nucleotide exchange rates and a fairly low GTP hydrolysis rate. Plays a role in control of the cell cycle, stress response, ribosome biogenesis and in those bacteria that undergo differentiation, in morphogenesis control	1.67e-251	1.67e-251	T45m_vs_AP+Ec	0.73105	2.97836e-15	17	TRUE	FALSE
Q6MJ31	Bd2956	50S ribosomal protein L15	Binds to the 23S rRNA	6.79e-95	6.79e-95	T3h_vs_AP+Ec	0.730484	2.2653e-17	18	TRUE	FALSE
Q6MR60	Bd0239	30S ribosomal protein S21	Belongs to the bacterial ribosomal protein bS21 family	5.59e-37	5.59e-37	T3h_vs_AP+Ec	0.729828	2.11223e-14	10	TRUE	FALSE
Q6MKN4	Bd2354	THIF family protein	PFAM UBA THIF-type NAD FAD binding protein	6.72e-205	6.72e-205	T1h_vs_AP+Ec	0.729735	0.000488013	14	TRUE	FALSE
Q6MKV5	Bd2272	Spb1 gene forserine protease (AJ428902) related protein	Redoxin	3.13e-133	3.13e-133	T4h_vs_AP+Ec	0.729624	0.00015487	7	TRUE	FALSE
Q6MNR5	Bd1173	Signal recognition particle receptor FtsY	Involved in targeting and insertion of nascent membrane proteins into the cytoplasmic membrane. Acts as a receptor for the complex formed by the signal recognition particle (SRP) and the ribosome-nascent chain (RNC). Interaction with SRP-RNC leads to the transfer of the RNC complex to the Sec translocase for insertion into the membrane, the hydrolysis of GTP by both Ffh and FtsY, and the dissocia…	2.9e-274	2.9e-274	T2h_vs_AP+Ec	0.729412	7.54435e-14	27	TRUE	FALSE
Q6MKN2	Bd2356	Uncharacterized protein	-	#N/A	#N/A	T6h_vs_AP+Ec	0.728915	5.16417e-11	18	TRUE	FALSE
Q6MJ16	Bd2974	50S ribosomal protein L23	One of the early assembly proteins it binds 23S rRNA. One of the proteins that surrounds the polypeptide exit tunnel on the outside of the ribosome. Forms the main docking site for trigger factor binding to the ribosome	1.3e-58	1.3e-58	T3h_vs_AP+Ec	0.72831	8.08337e-11	10	TRUE	FALSE
Q6MQV0	Bd0356	Putative arginase	Belongs to the arginase family	4.88e-263	4.88e-263	T2h_vs_AP+Ec	0.728159	2.12798e-15	12	TRUE	FALSE
Q6MIA5	Bd3261	Uncharacterized protein	-	#N/A	#N/A	T3h_vs_AP+Ec	0.728135	6.34383e-05	14	TRUE	FALSE
Q6MN62	Bd1399	Uncharacterized protein	-	#N/A	#N/A	T3h_vs_AP+Ec	0.728122	1.78092e-09	10	TRUE	FALSE
Q6MLH5	Bd2035	Uncharacterized protein	hydrolase activity, hydrolyzing N-glycosyl compounds	6.43e-194	6.43e-194	T4h_vs_AP+Ec	0.725477	0.000126547	12	TRUE	FALSE
Q6MMK3	Bd1625	50S ribosomal protein L20	Binds directly to 23S ribosomal RNA and is necessary for the in vitro assembly process of the 50S ribosomal subunit. It is not involved in the protein synthesizing functions of that subunit	1.92e-73	1.92e-73	T2h_vs_AP+Ec	0.725464	3.37518e-16	12	TRUE	FALSE
Q6ML99	Bd2117	50S ribosomal protein L19	This protein is located at the 30S-50S ribosomal subunit interface and may play a role in the structure and function of the aminoacyl-tRNA binding site	2.64e-77	2.64e-77	T3h_vs_AP+Ec	0.724713	1.57037e-16	21	TRUE	FALSE
Q6MPZ0	Bd0698	Uncharacterized protein	Domain of unknown function (DUF4286)	2.07e-71	2.07e-71	T5h_vs_AP+Ec	0.724587	9.53492e-11	8	TRUE	FALSE
Q6MQL8	Bd0447	Putative dimethyladenosine transferase	Methyltransferase domain	2.99e-145	2.99e-145	T3h_vs_AP+Ec	0.72411	0.000326272	2	TRUE	TRUE
Q6MJS6	Bd2692	Protease	Belongs to the peptidase S8 family	0.0	0.0	T7h_vs_AP+Ec	0.723373	0.00160584	17	TRUE	FALSE
Q6MQX7	Bd0325	Probable arsenate reductase	ArsC family	9.89e-76	9.89e-76	T5h_vs_AP+Ec	0.723352	6.84909e-06	7	TRUE	FALSE
Q6MMJ8	Bd1630	Mvk protein	GHMP kinases N terminal domain	7.94e-218	7.94e-218	T4h_vs_AP+Ec	0.722893	2.14053e-09	11	TRUE	FALSE
Q6MKN2	Bd2356	Uncharacterized protein	-	#N/A	#N/A	T7h_vs_AP+Ec	0.72196	7.08046e-11	18	TRUE	FALSE
Q6MJ96	Bd2886	Uncharacterized protein	Belongs to the BolA IbaG family	2.42e-49	2.42e-49	T7h_vs_AP+Ec	0.721729	6.82859e-10	2	TRUE	FALSE
Q6MPI3	Bd0870	Cupin_2 domain-containing protein	Cupin 2, conserved barrel domain protein	8.69e-68	8.69e-68	T4h_vs_AP+Ec	0.721267	2.87537e-09	4	TRUE	FALSE
Q6MPN7	Bd0811	Transcriptional regulator, AraC family	Bacterial transcription activator, effector binding domain	2.38e-114	2.38e-114	T4h_vs_AP+Ec	0.721208	6.09102e-10	9	TRUE	FALSE
Q6MHP8	Bd3492	1,4-dihydroxy-2-naphthoyl-CoA synthase	Belongs to the enoyl-CoA hydratase isomerase family. MenB subfamily	3.52e-223	3.52e-223	T6h_vs_AP+Ec	0.720874	7.82732e-15	17	TRUE	FALSE
Q6MMZ9	Bd1467	30S ribosomal protein S20	Binds directly to 16S ribosomal RNA	7.54e-24	7.54e-24	T2h_vs_AP+Ec	0.720626	6.03129e-17	9	TRUE	FALSE
Q6MQW4	Bd0339	RNA-binding protein	RNA-binding	1.71e-58	1.71e-58	T7h_vs_AP+Ec	0.719677	3.31581e-10	10	TRUE	FALSE
Q6MI20	Bd3359	Histidine kinase	Transduction Histidine Kinase	0.0	0.0	T6h_vs_AP+Ec	0.719591	4.22522e-10	29	TRUE	FALSE
Q6MHG8	Bd3577	Probable acyl-CoA carboxylase alpha chain protein	Biotin-requiring enzyme	1.24e-81	1.24e-81	T7h_vs_AP+Ec	0.71829	4.44641e-11	8	TRUE	FALSE
Q6MHB7	Bd3633	Asparaginase	PFAM Asparaginase	5.29e-121	5.29e-121	T7h_vs_AP+Ec	0.718089	0.000406833	8	TRUE	FALSE
Q6MPV6	Bd0734	Carbohydrate kinase, PfkB family	PFAM PfkB domain protein	9.24e-216	9.24e-216	T3h_vs_AP+Ec	0.717913	5.76799e-15	17	TRUE	FALSE
Q6MHG6	Bd3579	Enoyl-CoA hydratase/isomerase family protein	enoyl-CoA hydratase isomerase family protein	8.04e-184	8.04e-184	T4h_vs_AP+Ec	0.717491	8.04197e-15	15	TRUE	FALSE
Q6MH79	Bd3677	Transcriptional regulator protein Pai2	Putative FMN-binding domain	9.51e-161	9.51e-161	T4h_vs_AP+Ec	0.716657	3.43714e-09	8	TRUE	FALSE
Q6MIQ1	Bd3100	Uncharacterized protein	Domain of unknown function (DUF4339)	5.73e-201	5.73e-201	T7h_vs_AP+Ec	0.716101	1.03813e-07	10	TRUE	FALSE
Q6MLN2	Bd1975	Putative Zn-dependent protease	PFAM peptidase M50	2.92e-153	2.92e-153	T6h_vs_AP+Ec	0.715576	3.53643e-05	4	TRUE	TRUE
Q6MJS7	Bd2691	3-hxdroxyacyl-CoA dehydrogenase	enoyl-CoA hydratase	1.76e-193	1.76e-193	T6h_vs_AP+Ec	0.715451	4.57015e-08	8	TRUE	FALSE
Q6MMC2	Bd1714	RNA polymerase sigma factor	Belongs to the sigma-70 factor family. ECF subfamily	7.02e-128	7.02e-128	T5h_vs_AP+Ec	0.715009	1.78895e-05	4	TRUE	FALSE
Q6MHB8	Bd3632	VOC domain-containing protein	Glyoxalase bleomycin resistance protein dioxygenase	1.26e-105	1.26e-105	T7h_vs_AP+Ec	0.714318	9.57573e-05	8	TRUE	TRUE
Q6MJQ0	Bd2720	Uncharacterized protein	-	#N/A	#N/A	T5h_vs_AP+Ec	0.71431	9.89494e-05	7	TRUE	FALSE
Q6MPH2	Bd0882	Uncharacterized protein	-	#N/A	#N/A	T6h_vs_AP+Ec	0.714015	0.000192191	3	TRUE	TRUE
Q6MPV6	Bd0734	Carbohydrate kinase, PfkB family	PFAM PfkB domain protein	9.24e-216	9.24e-216	T2h_vs_AP+Ec	0.713992	1.66706e-14	17	TRUE	FALSE
Q6MGS4	Bd3848	50S ribosomal protein L27	Belongs to the bacterial ribosomal protein bL27 family	6.46e-54	6.46e-54	T4h_vs_AP+Ec	0.713702	1.74028e-11	8	TRUE	FALSE
Q6MHF9	Bd3588	Uncharacterized protein	-	#N/A	#N/A	T5h_vs_AP+Ec	0.71333	0.00089219	3	TRUE	FALSE
Q6MHG8	Bd3577	Probable acyl-CoA carboxylase alpha chain protein	Biotin-requiring enzyme	1.24e-81	1.24e-81	T6h_vs_AP+Ec	0.712944	5.11328e-11	8	TRUE	FALSE
Q6MK38	Bd2575	Putative 2-component transcriptional regulator	PFAM response regulator receiver	6.98e-143	6.98e-143	T6h_vs_AP+Ec	0.712534	0.00146625	10	TRUE	TRUE
Q6MMU0	Bd1533	Putative GTP cyclohydrolase, riboflavin biosynthesis	GTP cyclohydrolase N terminal	2.19e-312	2.19e-312	T6h_vs_AP+Ec	0.712359	0.000172707	14	TRUE	FALSE
Q6MKY2	Bd2244	Uncharacterized protein	-	#N/A	#N/A	T5h_vs_AP+Ec	0.712225	0.000166567	7	TRUE	FALSE
P62227	Bd2122	30S ribosomal protein S16	Belongs to the bacterial ribosomal protein bS16 family	6.63e-52	6.63e-52	T5h_vs_AP+Ec	0.71185	7.82473e-13	19	TRUE	FALSE
Q6MQW4	Bd0339	RNA-binding protein	RNA-binding	1.71e-58	1.71e-58	T15m_vs_AP+Ec	0.710766	4.95605e-09	10	TRUE	FALSE
Q6MJ68	Bd2915	Uncharacterized protein	-	#N/A	#N/A	T6h_vs_AP+Ec	0.710652	2.22807e-08	3	TRUE	FALSE
Q6MK73	Bd2538	Uncharacterized protein	-	#N/A	#N/A	T4h_vs_AP+Ec	0.710586	1.70663e-06	24	TRUE	FALSE
Q6MHB7	Bd3633	Asparaginase	PFAM Asparaginase	5.29e-121	5.29e-121	T6h_vs_AP+Ec	0.710143	0.000457682	8	TRUE	FALSE
Q6MN62	Bd1399	Uncharacterized protein	-	#N/A	#N/A	T4h_vs_AP+Ec	0.710102	3.25763e-09	10	TRUE	FALSE
Q6ML30	Bd2192	Dipeptide transport system permease protein DppB	binding-protein-dependent transport systems inner membrane component	2.54e-219	2.54e-219	T4h_vs_AP+Ec	0.709954	1.8093e-11	10	TRUE	FALSE
Q6MI20	Bd3359	Histidine kinase	Transduction Histidine Kinase	0.0	0.0	T4h_vs_AP+Ec	0.709601	2.63805e-10	29	TRUE	FALSE
Q6MPY8	Bd0700	Predicted Zn-dependent protease	Putative modulator of DNA gyrase	0.0	0.0	T2h_vs_AP+Ec	0.708248	3.15043e-11	22	TRUE	FALSE
Q6MLR4	Bd1942	GTPase Era	An essential GTPase that binds both GDP and GTP, with rapid nucleotide exchange. Plays a role in 16S rRNA processing and 30S ribosomal subunit biogenesis and possibly also in cell cycle regulation and energy metabolism	1.85e-211	1.85e-211	T5h_vs_AP+Ec	0.707955	2.43003e-15	19	TRUE	FALSE
Q6MPK8	Bd0844	ABC-type transporter, periplasmic domain	Bacterial extracellular solute-binding proteins, family 3	2.52e-199	2.52e-199	T6h_vs_AP+Ec	0.707101	0.00140513	8	TRUE	FALSE
Q6MQU0	Bd0370	tRNA (guanine-N(7)-)-methyltransferase	Catalyzes the formation of N(7)-methylguanine at position 46 (m7G46) in tRNA	1.3e-155	1.3e-155	T5h_vs_AP+Ec	0.70704	2.19905e-10	5	TRUE	FALSE
Q6MK24	Bd2590	Transcriptional regulatory protein	PFAM Cyclic nucleotide-binding	1.1e-168	1.1e-168	T7h_vs_AP+Ec	0.706928	1.80962e-08	8	TRUE	FALSE
Q6MRP0	Bd0035	Trypsin	Trypsin-like serine protease	3.57e-203	3.57e-203	T45m_vs_AP+Ec	0.706819	0.000169251	10	TRUE	FALSE
Q6MPZ0	Bd0698	Uncharacterized protein	Domain of unknown function (DUF4286)	2.07e-71	2.07e-71	T6h_vs_AP+Ec	0.706534	2.88531e-10	8	TRUE	FALSE
Q6MIJ4	Bd3162	Putative kinase	Diacylglycerol kinase catalytic domain	1.58e-238	1.58e-238	T1h_vs_AP+Ec	0.706448	0.00393712	7	TRUE	TRUE
Q6MKZ0	Bd2236	Queuine tRNA-ribosyltransferase	Catalyzes the base-exchange of a guanine (G) residue with the queuine precursor 7-aminomethyl-7-deazaguanine (PreQ1) at position 34 (anticodon wobble position) in tRNAs with GU(N) anticodons (tRNA-Asp, -Asn, -His and -Tyr). Catalysis occurs through a double-displacement mechanism. The nucleophile active site attacks the C1' of nucleotide 34 to detach the guanine base from the RNA, forming a coval…	4.38e-289	4.38e-289	T7h_vs_AP+Ec	0.706251	2.09571e-10	11	TRUE	FALSE
Q6MPY8	Bd0700	Predicted Zn-dependent protease	Putative modulator of DNA gyrase	0.0	0.0	T3h_vs_AP+Ec	0.705526	1.64333e-11	22	TRUE	FALSE
Q6MQY7	Bd0315	Thiol peroxidase	Thiol-specific peroxidase that catalyzes the reduction of hydrogen peroxide and organic hydroperoxides to water and alcohols, respectively. Plays a role in cell protection against oxidative stress by detoxifying peroxides	8.88e-112	8.88e-112	T5h_vs_AP+Ec	0.705136	3.33966e-14	11	TRUE	FALSE
Q6MNZ6	Bd1076	Flagellar protein FliL	Controls the rotational direction of flagella during chemotaxis	6.99e-115	6.99e-115	T6h_vs_AP+Ec	0.70497	0.00018431	6	TRUE	FALSE
Q6MPI3	Bd0870	Cupin_2 domain-containing protein	Cupin 2, conserved barrel domain protein	8.69e-68	8.69e-68	T5h_vs_AP+Ec	0.704538	7.3155e-09	4	TRUE	FALSE
Q6MHP8	Bd3492	1,4-dihydroxy-2-naphthoyl-CoA synthase	Belongs to the enoyl-CoA hydratase isomerase family. MenB subfamily	3.52e-223	3.52e-223	T7h_vs_AP+Ec	0.70291	1.94882e-14	17	TRUE	FALSE
Q6MQV8	Bd0346	Uncharacterized protein	-	#N/A	#N/A	T4h_vs_AP+Ec	0.702636	0.0269303	6	TRUE	FALSE
Q6MI24	Bd3355	Uncharacterized protein	-	#N/A	#N/A	T4h_vs_AP+Ec	0.702623	6.75579e-07	32	TRUE	FALSE
Q6MQY4	Bd0318	Uncharacterized protein	-	#N/A	#N/A	T1h_vs_AP+Ec	0.70245	0.0139557	2	TRUE	FALSE
Q6MPW9	Bd0720	ADP-heptose synthase	Catalyzes the ADP transfer from ATP to D-glycero-beta-D- manno-heptose 1-phosphate, yielding ADP-D-glycero-beta-D-manno- heptose	1.52e-241	1.52e-241	T4h_vs_AP+Ec	0.702144	5.46543e-20	19	TRUE	FALSE
Q6MKN7	Bd2351	Uncharacterized protein	-	#N/A	#N/A	T2h_vs_AP+Ec	0.701968	0.00903298	6	TRUE	FALSE
Q6MM14	Bd1834	NADP-dependent malate dehydrogenase	malic protein domain protein	3.92e-83	3.92e-83	T6h_vs_AP+Ec	0.701749	1.85811e-12	7	TRUE	FALSE
P60809	Bd2507	Lipoate-protein ligase A	Catalyzes both the ATP-dependent activation of exogenously supplied lipoate to lipoyl-AMP and the transfer of the activated lipoyl onto the lipoyl domains of lipoate-dependent enzymes	3.13e-253	3.13e-253	T4h_vs_AP+Ec	0.701522	1.94218e-11	16	TRUE	FALSE
Q6MLU8	Bd1906	Uncharacterized protein	-	#N/A	#N/A	T6h_vs_AP+Ec	0.7013	0.00171417	5	TRUE	FALSE
Q6MIQ7	Bd3094	Uncharacterized protein	-	#N/A	#N/A	T30m_vs_AP+Ec	0.699973	8.99364e-06	8	TRUE	FALSE
Q6MN19	Bd1444	Serine protease, subtilase family	Belongs to the peptidase S8 family	0.0	0.0	T4h_vs_AP+Ec	0.699898	1.22547e-09	24	TRUE	FALSE
Q6MLQ5	Bd1952	Mpl protein	Mur ligase, middle domain	0.0	0.0	T6h_vs_AP+Ec	0.699858	2.65658e-18	21	TRUE	FALSE
Q6MHA1	Bd3651	Uncharacterized protein	-	#N/A	#N/A	T7h_vs_AP+Ec	0.699329	1.13585e-06	2	TRUE	FALSE
Q6MH79	Bd3677	Transcriptional regulator protein Pai2	Putative FMN-binding domain	9.51e-161	9.51e-161	T5h_vs_AP+Ec	0.699329	8.94186e-09	8	TRUE	FALSE
Q6MJS7	Bd2691	3-hxdroxyacyl-CoA dehydrogenase	enoyl-CoA hydratase	1.76e-193	1.76e-193	T4h_vs_AP+Ec	0.698935	4.05636e-08	8	TRUE	FALSE
Q6MJ25	Bd2964	50S ribosomal protein L5	This is 1 of the proteins that binds and probably mediates the attachment of the 5S RNA into the large ribosomal subunit, where it forms part of the central protuberance. In the 70S ribosome it contacts protein S13 of the 30S subunit (bridge B1b), connecting the 2 subunits	1.69e-125	1.69e-125	T3h_vs_AP+Ec	0.698528	1.18711e-19	24	TRUE	FALSE
Q6MR16	Bd0285	SCO1/SenC family protein	protein SCO1 SenC PrrC involved in biogenesis of respiratory and photosynthetic systems	2.75e-212	2.75e-212	T6h_vs_AP+Ec	0.698501	2.66896e-09	11	TRUE	FALSE
Q6MNS9	Bd1158	Chromosome partition protein Smc	Required for chromosome condensation and partitioning	0.0	0.0	T5h_vs_AP+Ec	0.698432	2.14144e-05	83	TRUE	FALSE
Q6MLX2	Bd1881	Uncharacterized protein	-	#N/A	#N/A	T2h_vs_AP+Ec	0.698207	0.00138782	3	TRUE	TRUE
Q6MRF1	Bd0136	tRNA-dihydrouridine synthase	Catalyzes the synthesis of 5,6-dihydrouridine (D), a modified base found in the D-loop of most tRNAs, via the reduction of the C5-C6 double bond in target uridines	4.77e-247	4.77e-247	T1h_vs_AP+Ec	0.698164	1.78818e-06	10	TRUE	FALSE
Q6MHA1	Bd3651	Uncharacterized protein	-	#N/A	#N/A	T6h_vs_AP+Ec	0.697457	1.1039e-06	2	TRUE	FALSE
Q6MQH1	Bd0496	Uncharacterized protein	-	#N/A	#N/A	T5h_vs_AP+Ec	0.697374	0.0645471	1	FALSE	TRUE
Q6MI89	Bd3280	Uncharacterized protein	-	#N/A	#N/A	T2h_vs_AP+Ec	0.697338	1.62433e-06	25	TRUE	FALSE
Q6MJ96	Bd2886	Uncharacterized protein	Belongs to the BolA IbaG family	2.42e-49	2.42e-49	T5h_vs_AP+Ec	0.696918	1.10198e-09	2	TRUE	FALSE
Q6MJ23	Bd2967	30S ribosomal protein S17	One of the primary rRNA binding proteins, it binds specifically to the 5'-end of 16S ribosomal RNA	6.85e-55	6.85e-55	T4h_vs_AP+Ec	0.696786	3.49566e-23	14	TRUE	FALSE
Q6MLA5	Bd2110	Uncharacterized protein	nuclear chromosome segregation	1.93e-248	1.93e-248	T5h_vs_AP+Ec	0.696147	5.5616e-06	24	TRUE	FALSE
Q6MIJ4	Bd3162	Putative kinase	Diacylglycerol kinase catalytic domain	1.58e-238	1.58e-238	T45m_vs_AP+Ec	0.695753	0.00557499	7	TRUE	TRUE
Q6MNJ8	Bd1255	Heat-shock protein HSP33 homologue	Redox regulated molecular chaperone. Protects both thermally unfolding and oxidatively damaged proteins from irreversible aggregation. Plays an important role in the bacterial defense system toward oxidative stress	8.91e-217	8.91e-217	T3h_vs_AP+Ec	0.695394	2.78778e-05	8	TRUE	FALSE
Q6MQL3	Bd0452	Oxidoreductase	Belongs to the iron ascorbate-dependent oxidoreductase family	8.18e-243	8.18e-243	T2h_vs_AP+Ec	0.695063	1.04467e-05	18	TRUE	FALSE
Q6MJL2	Bd2763	Biotin--synthetase	Biotin/lipoate A/B protein ligase family	2.92e-182	2.92e-182	T3h_vs_AP+Ec	0.694575	1.82987e-13	11	TRUE	FALSE
Q6MN60	Bd1401	Superoxide dismutase [Cu-Zn]	Destroys radicals which are normally produced within the cells and which are toxic to biological systems	7.73e-127	7.73e-127	T5h_vs_AP+Ec	0.6944	0.00843544	3	TRUE	TRUE
Q6MQI5	Bd0481	Uncharacterized protein	-	#N/A	#N/A	T5h_vs_AP+Ec	0.694294	0.000269018	6	TRUE	FALSE
Q6MQV6	Bd0348	Acyltransferase	Phosphate acyltransferases	4.01e-186	4.01e-186	T6h_vs_AP+Ec	0.693466	8.67748e-07	5	TRUE	TRUE
P62432	Bd2991	50S ribosomal protein L11	Forms part of the ribosomal stalk which helps the ribosome interact with GTP-bound translation factors	2.46e-97	2.46e-97	T2h_vs_AP+Ec	0.693237	6.76962e-15	15	TRUE	FALSE
Q6MJ16	Bd2974	50S ribosomal protein L23	One of the early assembly proteins it binds 23S rRNA. One of the proteins that surrounds the polypeptide exit tunnel on the outside of the ribosome. Forms the main docking site for trigger factor binding to the ribosome	1.3e-58	1.3e-58	T4h_vs_AP+Ec	0.693181	3.05975e-10	10	TRUE	FALSE
Q6MLE5	Bd2066	Glutathione S-transferase family protein	Belongs to the GST superfamily	1.06e-178	1.06e-178	T7h_vs_AP+Ec	0.693144	0.00289092	5	TRUE	FALSE
Q6MII6	Bd3171	Peptidyl-dipeptidase	Peptidase family M3	0.0	0.0	T4h_vs_AP+Ec	0.692879	3.48287e-17	45	TRUE	FALSE
Q6MN53	Bd1409	STAS domain-containing protein	-	#N/A	#N/A	T15m_vs_AP+Ec	0.692824	0.00208009	4	TRUE	FALSE
Q6MQU0	Bd0370	tRNA (guanine-N(7)-)-methyltransferase	Catalyzes the formation of N(7)-methylguanine at position 46 (m7G46) in tRNA	1.3e-155	1.3e-155	T7h_vs_AP+Ec	0.692554	6.23956e-10	5	TRUE	FALSE
Q6MPH9	Bd0875	Uncharacterized protein	oxidoreductase activity	1.55e-275	1.55e-275	T3h_vs_AP+Ec	0.692392	8.00085e-09	9	TRUE	FALSE
Q6MM78	Bd1763	YkuD domain-containing protein	protein conserved in bacteria	5.1e-153	5.1e-153	T3h_vs_AP+Ec	0.692233	0.00553466	5	TRUE	FALSE
Q6MH01	Bd3764	Trigger factor	Involved in protein export. Acts as a chaperone by maintaining the newly synthesized protein in an open conformation. Functions as a peptidyl-prolyl cis-trans isomerase	2.9e-310	2.9e-310	T2h_vs_AP+Ec	0.692143	1.36675e-17	51	TRUE	FALSE
Q6MR62	Bd0237	Uncharacterized protein	PFAM Integral membrane protein TerC	1.06e-164	1.06e-164	T6h_vs_AP+Ec	0.691647	6.13448e-09	4	TRUE	FALSE
Q6MJJ9	Bd2778	Uncharacterized protein	-	#N/A	#N/A	T5h_vs_AP+Ec	0.69139	0.000728006	14	TRUE	FALSE
Q6MHM6	Bd3515	Uncharacterized protein	Pirin	2.83e-175	2.83e-175	T4h_vs_AP+Ec	0.690551	0.000176206	5	TRUE	FALSE
Q6MR62	Bd0237	Uncharacterized protein	PFAM Integral membrane protein TerC	1.06e-164	1.06e-164	T5h_vs_AP+Ec	0.690207	4.49693e-09	4	TRUE	FALSE
Q6MRN1	Bd0044	Uncharacterized protein	-	#N/A	#N/A	T7h_vs_AP+Ec	0.689744	1.14868e-05	3	TRUE	FALSE
Q6MLK0	Bd2009	Ribose 5-phosphate isomerase B	ribose 5-phosphate isomerase B	4.47e-113	4.47e-113	T4h_vs_AP+Ec	0.689193	1.1271e-17	8	TRUE	FALSE
Q6MM14	Bd1834	NADP-dependent malate dehydrogenase	malic protein domain protein	3.92e-83	3.92e-83	T7h_vs_AP+Ec	0.688986	3.47504e-12	7	TRUE	FALSE
Q6ML66	Bd2152	Glycerol-3-phosphate transporter	Major Facilitator Superfamily	0.0	0.0	T6h_vs_AP+Ec	0.68893	1.28463e-09	10	TRUE	FALSE
Q6MP53	Bd1012	Uncharacterized protein	Protein of unknown function (DUF3047)	0.0	0.0	T2h_vs_AP+Ec	0.68892	1.62759e-06	58	TRUE	FALSE
Q6MPN7	Bd0811	Transcriptional regulator, AraC family	Bacterial transcription activator, effector binding domain	2.38e-114	2.38e-114	T6h_vs_AP+Ec	0.688787	4.38041e-09	9	TRUE	FALSE
Q6MJ12	Bd2980	30S ribosomal protein S7	One of the primary rRNA binding proteins, it binds directly to 16S rRNA where it nucleates assembly of the head domain of the 30S subunit. Is located at the subunit interface close to the decoding center, probably blocks exit of the E-site tRNA	3.68e-107	3.68e-107	T3h_vs_AP+Ec	0.688621	5.98689e-19	30	TRUE	FALSE
Q6MLM1	Bd1986	Methyltransf_30 domain-containing protein	S-adenosyl-L-methionine-dependent methyltransferase	5.67e-180	5.67e-180	T3h_vs_AP+Ec	0.68796	3.51181e-08	7	TRUE	FALSE
Q6MPN7	Bd0811	Transcriptional regulator, AraC family	Bacterial transcription activator, effector binding domain	2.38e-114	2.38e-114	T5h_vs_AP+Ec	0.687612	3.20398e-09	9	TRUE	FALSE
Q6ML51	Bd2170	Putative hemolysins	CBS domain containing protein	1.51e-237	1.51e-237	T4h_vs_AP+Ec	0.686626	0.00819716	9	TRUE	FALSE
Q6MHZ0	Bd3394	Two component response regulator	PFAM response regulator receiver	1.75e-156	1.75e-156	T7h_vs_AP+Ec	0.686535	1.4075e-10	15	TRUE	FALSE
Q6MKF0	Bd2444	Ferric uptake regulation protein	Belongs to the Fur family	1.27e-120	1.27e-120	T3h_vs_AP+Ec	0.685768	9.32641e-09	10	TRUE	FALSE
Q6MKE5	Bd2451	Endo/exonuclease/phosphatase domain-containing protein	Endonuclease Exonuclease Phosphatase	0.0	0.0	T45m_vs_AP+Ec	0.685331	4.12383e-05	11	TRUE	FALSE
Q6MP00	Bd1072	Uncharacterized protein	-	#N/A	#N/A	T6h_vs_AP+Ec	0.684624	1.33575e-13	6	TRUE	FALSE
Q6MRH6	Bd0108	Hit locus orf4	-	#N/A	#N/A	T6h_vs_AP+Ec	0.683827	4.96166e-07	5	TRUE	FALSE
Q6MKL1	Bd2377	Adventurous gliding motility protein R	Adventurous gliding motility	3.36e-164	3.36e-164	T2h_vs_AP+Ec	0.683385	0.0759601	9	FALSE	FALSE
Q6MKP1	Bd2347	MOSC domain-containing protein	MOSC N-terminal beta barrel domain	2.61e-172	2.61e-172	T4h_vs_AP+Ec	0.683039	2.00335e-09	13	TRUE	FALSE
Q6MH79	Bd3677	Transcriptional regulator protein Pai2	Putative FMN-binding domain	9.51e-161	9.51e-161	T6h_vs_AP+Ec	0.682975	2.31271e-08	8	TRUE	FALSE
Q6ML29	Bd2193	ABC transporter, membrane spanning protein	PFAM binding-protein-dependent transport systems inner membrane component	5.6e-273	5.6e-273	T6h_vs_AP+Ec	0.68218	4.04855e-13	11	TRUE	FALSE
Q6MKH1	Bd2422	Uncharacterized protein	-	#N/A	#N/A	T7h_vs_AP+Ec	0.682079	9.39984e-12	5	TRUE	FALSE
Q6MR65	Bd0234	Anthranilate synthase component II	glutamine amidotransferases	4.35e-198	4.35e-198	T3h_vs_AP+Ec	0.681574	3.36875e-06	9	TRUE	TRUE
Q6MPZ6	Bd0692	Glycine dehydrogenase (decarboxylating)	The glycine cleavage system catalyzes the degradation of glycine. The P protein binds the alpha-amino group of glycine through its pyridoxal phosphate cofactor	0.0	0.0	T3h_vs_AP+Ec	0.681506	3.37687e-15	48	TRUE	FALSE
Q6MHK0	Bd3541	Uncharacterized protein	-	#N/A	#N/A	T3h_vs_AP+Ec	0.681347	0.0203651	3	TRUE	TRUE
Q6MRB0	Bd0181	Adventurous gliding motility protein V	PFAM Biopolymer transport protein ExbD TolR	1.2e-87	1.2e-87	T4h_vs_AP+Ec	0.681187	1.05321e-13	7	TRUE	FALSE
Q6MKB7	Bd2488	Holliday junction ATP-dependent DNA helicase RuvA	The RuvA-RuvB complex in the presence of ATP renatures cruciform structure in supercoiled DNA with palindromic sequence, indicating that it may promote strand exchange reactions in homologous recombination. RuvAB is a helicase that mediates the Holliday junction migration by localized denaturation and reannealing. RuvA stimulates, in the presence of DNA, the weak ATPase activity of RuvB	3.6e-133	3.6e-133	T5h_vs_AP+Ec	0.681109	5.8088e-09	13	TRUE	FALSE
Q6MIJ4	Bd3162	Putative kinase	Diacylglycerol kinase catalytic domain	1.58e-238	1.58e-238	T30m_vs_AP+Ec	0.680848	0.00814325	7	TRUE	TRUE
Q6MM70	Bd1773	ABC transporter solute-binding protein-amino acid transport	amino acid transport	4.33e-191	4.33e-191	T7h_vs_AP+Ec	0.680737	2.46884e-05	12	TRUE	FALSE
Q6MGW7	Bd3802	Uncharacterized protein	-	#N/A	#N/A	T5h_vs_AP+Ec	0.680606	3.14844e-08	7	TRUE	FALSE
Q6MGS6	Bd3846	Multifunctional fusion protein	Catalyzes the reversible adenylation of nicotinate mononucleotide (NaMN) to nicotinic acid adenine dinucleotide (NaAD)	4.82e-254	4.82e-254	T2h_vs_AP+Ec	0.680573	2.60789e-13	21	TRUE	FALSE
Q6MIY6	Bd3008	Phosphoribosylaminoimidazole carboxylase catalytic subunit	Catalyzes the conversion of N5-carboxyaminoimidazole ribonucleotide (N5-CAIR) to 4-carboxy-5-aminoimidazole ribonucleotide (CAIR)	4e-173	4e-173	T7h_vs_AP+Ec	0.678729	0.000173108	4	TRUE	FALSE
Q6MJ68	Bd2915	Uncharacterized protein	-	#N/A	#N/A	T15m_vs_AP+Ec	0.678577	6.56255e-07	3	TRUE	FALSE
Q6MHG6	Bd3579	Enoyl-CoA hydratase/isomerase family protein	enoyl-CoA hydratase isomerase family protein	8.04e-184	8.04e-184	T3h_vs_AP+Ec	0.678084	5.70213e-14	15	TRUE	FALSE
Q6MRP1	Bd0034	50S ribosomal protein L9	Binds to the 23S rRNA	3.21e-94	3.21e-94	T3h_vs_AP+Ec	0.677757	1.19108e-18	28	TRUE	FALSE
Q6MKA6	Bd2500	2-methylcitrate dehydratase	2-methylcitrate dehydratase	0.0	0.0	T3h_vs_AP+Ec	0.677632	3.92985e-15	42	TRUE	FALSE
Q6MKT7	Bd2296	Uncharacterized protein	-	#N/A	#N/A	T1h_vs_AP+Ec	0.677615	2.46979e-05	3	TRUE	FALSE
Q6MRB0	Bd0181	Adventurous gliding motility protein V	PFAM Biopolymer transport protein ExbD TolR	1.2e-87	1.2e-87	T7h_vs_AP+Ec	0.677575	4.6348e-13	7	TRUE	FALSE
Q6MPA3	Bd0956	Uncharacterized protein	-	#N/A	#N/A	T1h_vs_AP+Ec	0.676669	4.90242e-06	11	TRUE	FALSE
Q6MMU1	Bd1532	Uncharacterized protein	Protein of unknown function (DUF1688)	1.75e-297	1.75e-297	T3h_vs_AP+Ec	0.676522	0.0164032	17	TRUE	FALSE
Q6MPN7	Bd0811	Transcriptional regulator, AraC family	Bacterial transcription activator, effector binding domain	2.38e-114	2.38e-114	T7h_vs_AP+Ec	0.675877	8.16349e-09	9	TRUE	FALSE
Q6MJ16	Bd2974	50S ribosomal protein L23	One of the early assembly proteins it binds 23S rRNA. One of the proteins that surrounds the polypeptide exit tunnel on the outside of the ribosome. Forms the main docking site for trigger factor binding to the ribosome	1.3e-58	1.3e-58	T2h_vs_AP+Ec	0.67569	1.29889e-09	10	TRUE	FALSE
Q6MPK5	Bd0847	TPR-domain containing protein	-	#N/A	#N/A	T6h_vs_AP+Ec	0.675682	2.12374e-07	12	TRUE	FALSE
Q6MMF1	Bd1683	Putative N-acetylneuraminic acid synthetase	PFAM N-acetylneuraminic acid synthase	2.28e-250	2.28e-250	T3h_vs_AP+Ec	0.674875	1.23948e-20	26	TRUE	FALSE
Q6MM29	Bd1818	Uncharacterized protein	-	#N/A	#N/A	T7h_vs_AP+Ec	0.67478	1.01597e-15	7	TRUE	FALSE
Q6MN64	Bd1397	Putative RNA-binding protein	PFAM RNA recognition motif	1.39e-62	1.39e-62	T2h_vs_AP+Ec	0.674774	6.39927e-12	9	TRUE	FALSE
Q6MMB2	Bd1724	Phytoene dehydrogenase	PFAM FAD dependent oxidoreductase	0.0	0.0	T7h_vs_AP+Ec	0.674495	6.85831e-10	28	TRUE	FALSE
P62212	Bd0512	Protein RecA	Can catalyze the hydrolysis of ATP in the presence of single-stranded DNA, the ATP-dependent uptake of single-stranded DNA by duplex DNA, and the ATP-dependent hybridization of homologous single-stranded DNAs. It interacts with LexA causing its activation and leading to its autocatalytic cleavage	6.72e-265	6.72e-265	T6h_vs_AP+Ec	0.6743	0.000410891	26	TRUE	FALSE
Q6MHM6	Bd3515	Uncharacterized protein	Pirin	2.83e-175	2.83e-175	T3h_vs_AP+Ec	0.674292	0.000246882	5	TRUE	FALSE
Q6MHZ0	Bd3394	Two component response regulator	PFAM response regulator receiver	1.75e-156	1.75e-156	T2h_vs_AP+Ec	0.674105	1.9729e-10	15	TRUE	FALSE
Q6MLJ3	Bd2016	Uncharacterized protein	Uncharacterized ACR, COG1399	9.89e-164	9.89e-164	T45m_vs_AP+Ec	0.673919	6.23099e-07	4	TRUE	FALSE
Q6MJZ1	Bd2625	DUF4423 domain-containing protein	Domain of unknown function (DUF4423)	3.01e-177	3.01e-177	T5h_vs_AP+Ec	0.673902	0.000533439	8	TRUE	FALSE
Q6MJL2	Bd2763	Biotin--synthetase	Biotin/lipoate A/B protein ligase family	2.92e-182	2.92e-182	T4h_vs_AP+Ec	0.673829	4.51663e-13	11	TRUE	FALSE
Q6MJ37	Bd2949	50S ribosomal protein L17	Ribosomal protein L17	1.29e-89	1.29e-89	T3h_vs_AP+Ec	0.673737	1.92533e-15	14	TRUE	FALSE
Q6MJS7	Bd2691	3-hxdroxyacyl-CoA dehydrogenase	enoyl-CoA hydratase	1.76e-193	1.76e-193	T7h_vs_AP+Ec	0.673736	1.81518e-07	8	TRUE	FALSE
Q6MNE7	Bd1311	Methyltransferase-related protein	Methyltransferase domain	5.51e-166	5.51e-166	T7h_vs_AP+Ec	0.673346	3.71526e-10	6	TRUE	FALSE
Q6MPA8	Bd0950	UDP-3-O-acylglucosamine N-acyltransferase	Catalyzes the N-acylation of UDP-3-O-acylglucosamine using 3-hydroxyacyl-ACP as the acyl donor. Is involved in the biosynthesis of lipid A, a phosphorylated glycolipid that anchors the lipopolysaccharide to the outer membrane of the cell	3.62e-175	3.62e-175	T4h_vs_AP+Ec	0.673081	1.13115e-16	13	TRUE	FALSE
Q6MLU8	Bd1906	Uncharacterized protein	-	#N/A	#N/A	T7h_vs_AP+Ec	0.67285	0.00256923	5	TRUE	FALSE
Q6MH31	Bd3732	Nucleoid-associated protein Bd3732	Binds to DNA and alters its conformation. May be involved in regulation of gene expression, nucleoid organization and DNA protection	5.5e-67	5.5e-67	T2h_vs_AP+Ec	0.672797	2.21633e-08	12	TRUE	FALSE
Q6MRH6	Bd0108	Hit locus orf4	-	#N/A	#N/A	T7h_vs_AP+Ec	0.671667	7.47401e-07	5	TRUE	FALSE
Q6MJ06	Bd2987	50S ribosomal protein L7/L12	Forms part of the ribosomal stalk which helps the ribosome interact with GTP-bound translation factors. Is thus essential for accurate translation	4.22e-69	4.22e-69	T3h_vs_AP+Ec	0.671666	1.66348e-10	16	TRUE	FALSE
Q6MKD6	Bd2463	Uncharacterized protein	-	#N/A	#N/A	T4h_vs_AP+Ec	0.671506	1.00768e-09	9	TRUE	FALSE
Q6MJI7	Bd2790	Uncharacterized protein	-	#N/A	#N/A	T5h_vs_AP+Ec	0.671424	0.0188824	4	TRUE	FALSE
Q6MPY8	Bd0700	Predicted Zn-dependent protease	Putative modulator of DNA gyrase	0.0	0.0	T4h_vs_AP+Ec	0.671012	6.73501e-11	22	TRUE	FALSE
Q6MHW5	Bd3419	Methylenetetrahydrofolate--tRNA-(uracil-5-)-methyltransferase TrmFO	Catalyzes the folate-dependent formation of 5-methyl- uridine at position 54 (M-5-U54) in all tRNAs	0.0	0.0	T6h_vs_AP+Ec	0.670919	3.34046e-07	19	TRUE	FALSE
Q6MLI1	Bd2028	NADP-specific glutamate dehydrogenase	Belongs to the Glu Leu Phe Val dehydrogenases family	7.68e-275	7.68e-275	T2h_vs_AP+Ec	0.670622	5.17568e-16	25	TRUE	FALSE
Q6MP68	Bd0996	Uncharacterized protein	Protein of unknown function (DUF1214)	0.0	0.0	T7h_vs_AP+Ec	0.670582	2.6754e-06	9	TRUE	FALSE
Q6MR16	Bd0285	SCO1/SenC family protein	protein SCO1 SenC PrrC involved in biogenesis of respiratory and photosynthetic systems	2.75e-212	2.75e-212	T5h_vs_AP+Ec	0.670346	5.16908e-09	11	TRUE	FALSE
Q6MM14	Bd1834	NADP-dependent malate dehydrogenase	malic protein domain protein	3.92e-83	3.92e-83	T4h_vs_AP+Ec	0.668934	2.82856e-12	7	TRUE	FALSE
Q6MJ28	Bd2960	50S ribosomal protein L18	This is one of the proteins that binds and probably mediates the attachment of the 5S RNA into the large ribosomal subunit, where it forms part of the central protuberance	1.13e-77	1.13e-77	T2h_vs_AP+Ec	0.66893	3.16704e-14	12	TRUE	FALSE
Q6MM14	Bd1834	NADP-dependent malate dehydrogenase	malic protein domain protein	3.92e-83	3.92e-83	T3h_vs_AP+Ec	0.668753	2.93848e-12	7	TRUE	FALSE
Q6MNL0	Bd1238	HTH_8 domain-containing protein	Bacterial regulatory protein, Fis family	1.55e-95	1.55e-95	T7h_vs_AP+Ec	0.668485	4.09393e-08	12	TRUE	FALSE
Q6ML99	Bd2117	50S ribosomal protein L19	This protein is located at the 30S-50S ribosomal subunit interface and may play a role in the structure and function of the aminoacyl-tRNA binding site	2.64e-77	2.64e-77	T2h_vs_AP+Ec	0.667946	6.6645e-15	21	TRUE	FALSE
Q6ML86	Bd2131	tRNA uridine(34) hydroxylase	Belongs to the UPF0176 family	5.72e-266	5.72e-266	T4h_vs_AP+Ec	0.667395	0.0074305	13	TRUE	FALSE
Q6MME7	Bd1687	Uncharacterized protein	-	#N/A	#N/A	T3h_vs_AP+Ec	0.667146	3.58188e-14	28	TRUE	FALSE
Q6MK55	Bd2558	Ribosomal-protein-alanine acetyltransferase	Acetyltransferase (GNAT) domain	1.37e-133	1.37e-133	T6h_vs_AP+Ec	0.666915	6.34797e-09	5	TRUE	FALSE
Q6MR62	Bd0237	Uncharacterized protein	PFAM Integral membrane protein TerC	1.06e-164	1.06e-164	T7h_vs_AP+Ec	0.666741	1.70007e-08	4	TRUE	FALSE
Q6MQL3	Bd0452	Oxidoreductase	Belongs to the iron ascorbate-dependent oxidoreductase family	8.18e-243	8.18e-243	T5h_vs_AP+Ec	0.666548	1.59275e-05	18	TRUE	FALSE
Q6ML27	Bd2195	Uncharacterized protein	-	#N/A	#N/A	T5h_vs_AP+Ec	0.665891	1.30016e-05	7	TRUE	FALSE
Q6MPB2	Bd0946	Putative N6-adenine-specific DNA methylase	Belongs to the methyltransferase superfamily	6.85e-277	6.85e-277	T5h_vs_AP+Ec	0.665626	3.0691e-12	24	TRUE	FALSE
Q6MQ70	Bd0611	Flagellar secretion chaperone FliS	PFAM flagellar protein FliS	5.52e-92	5.52e-92	T6h_vs_AP+Ec	0.664477	2.99949e-06	7	TRUE	FALSE
Q6MQ12	Bd0675	Uncharacterized protein	-	#N/A	#N/A	T3h_vs_AP+Ec	0.664391	0.109847	3	FALSE	TRUE
Q6MN64	Bd1397	Putative RNA-binding protein	PFAM RNA recognition motif	1.39e-62	1.39e-62	T3h_vs_AP+Ec	0.664076	4.68869e-12	9	TRUE	FALSE
Q6MK55	Bd2558	Ribosomal-protein-alanine acetyltransferase	Acetyltransferase (GNAT) domain	1.37e-133	1.37e-133	T5h_vs_AP+Ec	0.663826	4.93599e-09	5	TRUE	FALSE
Q6MHG6	Bd3579	Enoyl-CoA hydratase/isomerase family protein	enoyl-CoA hydratase isomerase family protein	8.04e-184	8.04e-184	T7h_vs_AP+Ec	0.663697	3.98479e-13	15	TRUE	FALSE
Q6MHP0	Bd3500	Uracil-DNA glycosylase	Excises uracil residues from the DNA which can arise as a result of misincorporation of dUMP residues by DNA polymerase or due to deamination of cytosine	1.35e-197	1.35e-197	T4h_vs_AP+Ec	0.663481	1.09586e-08	8	TRUE	FALSE
Q6MLR6	Bd1940	Fe-S oxidoreductase	SMART Elongator protein 3 MiaB NifB	0.0	0.0	T3h_vs_AP+Ec	0.663424	3.25036e-11	11	TRUE	FALSE
Q6ML29	Bd2193	ABC transporter, membrane spanning protein	PFAM binding-protein-dependent transport systems inner membrane component	5.6e-273	5.6e-273	T5h_vs_AP+Ec	0.663003	6.59199e-13	11	TRUE	FALSE
Q6MP00	Bd1072	Uncharacterized protein	-	#N/A	#N/A	T1h_vs_AP+Ec	0.662752	6.72039e-13	6	TRUE	FALSE
Q6MPA6	Bd0953	Translation initiation factor IF-1	One of the essential components for the initiation of protein synthesis. Stabilizes the binding of IF-2 and IF-3 on the 30S subunit to which N-formylmethionyl-tRNA(fMet) subsequently binds. Helps modulate mRNA selection, yielding the 30S pre- initiation complex (PIC). Upon addition of the 50S ribosomal subunit IF-1, IF-2 and IF-3 are released leaving the mature 70S translation initation complex	1.19e-45	1.19e-45	T4h_vs_AP+Ec	0.662566	1.4182e-10	6	TRUE	FALSE
Q6MIL8	Bd3137	DUF4953 domain-containing protein	Met-zincin	0.0	0.0	T3h_vs_AP+Ec	0.662489	6.9824e-06	83	TRUE	FALSE
Q6MN29	Bd1434	GGDEF domain protein	GGDEF domain	3.94e-291	3.94e-291	T15m_vs_AP+Ec	0.661394	4.59203e-10	39	TRUE	FALSE
Q6MHG6	Bd3579	Enoyl-CoA hydratase/isomerase family protein	enoyl-CoA hydratase isomerase family protein	8.04e-184	8.04e-184	T6h_vs_AP+Ec	0.661046	3.76243e-13	15	TRUE	FALSE
Q6MKF0	Bd2444	Ferric uptake regulation protein	Belongs to the Fur family	1.27e-120	1.27e-120	T4h_vs_AP+Ec	0.660771	2.20399e-08	10	TRUE	FALSE
Q6MI20	Bd3359	Histidine kinase	Transduction Histidine Kinase	0.0	0.0	T5h_vs_AP+Ec	0.660129	2.74114e-09	29	TRUE	FALSE
Q6MJ31	Bd2956	50S ribosomal protein L15	Binds to the 23S rRNA	6.79e-95	6.79e-95	T2h_vs_AP+Ec	0.659972	1.89239e-15	18	TRUE	FALSE
Q6MLD0	Bd2082	Bacterial transferase family protein	transferase hexapeptide	2.3e-100	2.3e-100	T7h_vs_AP+Ec	0.659815	4.41675e-13	7	TRUE	FALSE
Q6MLZ9	Bd1852	Uncharacterized protein	Belongs to the enoyl-CoA hydratase isomerase family	2.58e-183	2.58e-183	T3h_vs_AP+Ec	0.65972	2.67456e-17	19	TRUE	FALSE
Q6MKP7	Bd2341	NifU related protein	Scaffold protein Nfu/NifU N terminal	1.18e-133	1.18e-133	T2h_vs_AP+Ec	0.659476	1.50292e-08	8	TRUE	FALSE
Q6MJC2	Bd2859	PMT_2 domain-containing protein	Dolichyl-phosphate-mannose-protein mannosyltransferase	0.0	0.0	T7h_vs_AP+Ec	0.65919	3.97299e-07	6	TRUE	FALSE
Q6MPZ0	Bd0698	Uncharacterized protein	Domain of unknown function (DUF4286)	2.07e-71	2.07e-71	T7h_vs_AP+Ec	0.658365	2.08624e-09	8	TRUE	FALSE
Q6MQP5	Bd0415	Uncharacterized protein	-	#N/A	#N/A	T3h_vs_AP+Ec	0.658051	0.000200716	29	TRUE	FALSE
Q6MNI3	Bd1271	Putative periplasmic protease	-	#N/A	#N/A	T5h_vs_AP+Ec	0.657721	3.35509e-16	12	TRUE	FALSE
Q6MIH7	Bd3180	Uncharacterized protein	-	#N/A	#N/A	T7h_vs_AP+Ec	0.65746	2.67017e-08	4	TRUE	FALSE
Q6MMZ6	Bd1473	Uncharacterized protein	-	#N/A	#N/A	T6h_vs_AP+Ec	0.65743	7.16554e-05	14	TRUE	FALSE
Q6MRA7	Bd0184	Uncharacterized protein	Transcriptional regulator	5.3e-104	5.3e-104	T3h_vs_AP+Ec	0.657032	2.13222e-05	5	TRUE	FALSE
Q6MRP1	Bd0034	50S ribosomal protein L9	Binds to the 23S rRNA	3.21e-94	3.21e-94	T2h_vs_AP+Ec	0.656698	1.02449e-17	28	TRUE	FALSE
Q6MQI2	Bd0484	Aspartate-semialdehyde dehydrogenase	Catalyzes the NADPH-dependent formation of L-aspartate- semialdehyde (L-ASA) by the reductive dephosphorylation of L- aspartyl-4-phosphate	2.95e-240	2.95e-240	T6h_vs_AP+Ec	0.656647	6.71961e-12	18	TRUE	FALSE
Q6MLX2	Bd1881	Uncharacterized protein	-	#N/A	#N/A	T5h_vs_AP+Ec	0.656493	0.00210436	3	TRUE	TRUE
Q6MHL8	Bd3523	Uncharacterized protein	protein affecting phage T7 exclusion by the F plasmid	2.6e-120	2.6e-120	T2h_vs_AP+Ec	0.656304	2.3823e-05	6	TRUE	FALSE
Q6MPH8	Bd0876	FliG protein	FliG C-terminal domain	1.03e-207	1.03e-207	T15m_vs_AP+Ec	0.656242	2.67049e-06	25	TRUE	FALSE
Q6MR96	Bd0198	Exodeoxyribonuclease 7 small subunit	Bidirectionally degrades single-stranded DNA into large acid-insoluble oligonucleotides, which are then degraded further into small acid-soluble oligonucleotides	4.61e-44	4.61e-44	T3h_vs_AP+Ec	0.656074	1.49179e-12	8	TRUE	FALSE
Q6MGS3	Bd3849	50S ribosomal protein L21	This protein binds to 23S rRNA in the presence of protein L20	4.36e-106	4.36e-106	T3h_vs_AP+Ec	0.656024	5.80116e-13	16	TRUE	FALSE
Q6MLK0	Bd2009	Ribose 5-phosphate isomerase B	ribose 5-phosphate isomerase B	4.47e-113	4.47e-113	T6h_vs_AP+Ec	0.655882	3.39789e-16	8	TRUE	FALSE
Q6MQV6	Bd0348	Acyltransferase	Phosphate acyltransferases	4.01e-186	4.01e-186	T7h_vs_AP+Ec	0.65567	2.7197e-06	5	TRUE	TRUE
Q6MQ69	Bd0613	Uncharacterized protein	-	#N/A	#N/A	T4h_vs_AP+Ec	0.655601	4.15543e-05	6	TRUE	FALSE
Q6MLN2	Bd1975	Putative Zn-dependent protease	PFAM peptidase M50	2.92e-153	2.92e-153	T3h_vs_AP+Ec	0.655587	8.74545e-05	4	TRUE	TRUE
Q6MLK0	Bd2009	Ribose 5-phosphate isomerase B	ribose 5-phosphate isomerase B	4.47e-113	4.47e-113	T3h_vs_AP+Ec	0.654494	8.98343e-17	8	TRUE	FALSE
Q6MH71	Bd3685	Tautomerase domain-containing protein	TIGRFAM 4-oxalocrotonate tautomerase family enzyme	2.54e-42	2.54e-42	T4h_vs_AP+Ec	0.65447	0.000278052	2	TRUE	TRUE
Q6MKK6	Bd2382	Uncharacterized protein	-	#N/A	#N/A	T3h_vs_AP+Ec	0.654396	0.0374667	24	TRUE	FALSE
Q6MPV3	Bd0737	Putative esterase/lipase	alpha/beta hydrolase fold	0.0	0.0	T7h_vs_AP+Ec	0.654309	1.71226e-08	21	TRUE	FALSE
Q6MKV5	Bd2272	Spb1 gene forserine protease (AJ428902) related protein	Redoxin	3.13e-133	3.13e-133	T2h_vs_AP+Ec	0.653959	0.000894348	7	TRUE	FALSE
Q6MQV6	Bd0348	Acyltransferase	Phosphate acyltransferases	4.01e-186	4.01e-186	T4h_vs_AP+Ec	0.653701	1.59954e-06	5	TRUE	TRUE
Q6MME9	Bd1685	Mannose-1-phosphate guanyltransferase	Nucleotidyl transferase	4.46e-254	4.46e-254	T3h_vs_AP+Ec	0.653356	6.1458e-15	19	TRUE	FALSE
Q6MJQ6	Bd2713	Hyperpolarization-activated, cyclic nucleotide-gated K	Hyperpolarization-activated, cyclic nucleotide-gated K	1.33e-87	1.33e-87	T7h_vs_AP+Ec	0.653192	1.11463e-09	5	TRUE	FALSE
Q6MJ30	Bd2957	50S ribosomal protein L30	Ribosomal protein L30	1.15e-35	1.15e-35	T5h_vs_AP+Ec	0.653038	1.13121e-10	8	TRUE	FALSE
Q6MN38	Bd1425	Transcriptional regulator	MarR family	6.23e-97	6.23e-97	T4h_vs_AP+Ec	0.652663	1.97195e-08	10	TRUE	FALSE
P62432	Bd2991	50S ribosomal protein L11	Forms part of the ribosomal stalk which helps the ribosome interact with GTP-bound translation factors	2.46e-97	2.46e-97	T4h_vs_AP+Ec	0.652273	1.96651e-14	15	TRUE	FALSE
Q6MHJ6	Bd3545	Uncharacterized protein	-	#N/A	#N/A	T7h_vs_AP+Ec	0.65184	0.00400416	2	TRUE	TRUE
Q6MMK3	Bd1625	50S ribosomal protein L20	Binds directly to 23S ribosomal RNA and is necessary for the in vitro assembly process of the 50S ribosomal subunit. It is not involved in the protein synthesizing functions of that subunit	1.92e-73	1.92e-73	T4h_vs_AP+Ec	0.651442	5.09913e-15	12	TRUE	FALSE
Q6MQC9	Bd0545	DNA recombination protein rmuC	DNA recombination protein RmuC	2.62e-282	2.62e-282	T7h_vs_AP+Ec	0.650502	4.52135e-07	36	TRUE	FALSE
Q6MI73	Bd3296	Uncharacterized protein	-	#N/A	#N/A	T4h_vs_AP+Ec	0.649449	4.51881e-11	11	TRUE	FALSE
Q6MH28	Bd3735	Quinolinate synthase	Catalyzes the condensation of iminoaspartate with dihydroxyacetone phosphate to form quinolinate	2.51e-234	2.51e-234	T7h_vs_AP+Ec	0.649348	1.82805e-08	12	TRUE	FALSE
Q6MR96	Bd0198	Exodeoxyribonuclease 7 small subunit	Bidirectionally degrades single-stranded DNA into large acid-insoluble oligonucleotides, which are then degraded further into small acid-soluble oligonucleotides	4.61e-44	4.61e-44	T5h_vs_AP+Ec	0.648988	3.68396e-12	8	TRUE	FALSE
Q6MJ51	Bd2932	Uncharacterized protein	calcium- and calmodulin-responsive adenylate cyclase activity	0.0	0.0	T4h_vs_AP+Ec	0.648751	0.00118914	32	TRUE	FALSE
Q6MR23	Bd0278	Uncharacterized protein	-	#N/A	#N/A	T1h_vs_AP+Ec	0.648135	0.0210415	5	TRUE	TRUE
Q6MJ23	Bd2967	30S ribosomal protein S17	One of the primary rRNA binding proteins, it binds specifically to the 5'-end of 16S ribosomal RNA	6.85e-55	6.85e-55	T2h_vs_AP+Ec	0.648095	5.96497e-22	14	TRUE	FALSE
Q6MJ24	Bd2965	50S ribosomal protein L14	Binds to 23S rRNA. Forms part of two intersubunit bridges in the 70S ribosome	4.07e-76	4.07e-76	T3h_vs_AP+Ec	0.648042	2.03028e-15	17	TRUE	FALSE
Q6MNJ8	Bd1255	Heat-shock protein HSP33 homologue	Redox regulated molecular chaperone. Protects both thermally unfolding and oxidatively damaged proteins from irreversible aggregation. Plays an important role in the bacterial defense system toward oxidative stress	8.91e-217	8.91e-217	T4h_vs_AP+Ec	0.647942	7.77589e-05	8	TRUE	FALSE
Q6MP00	Bd1072	Uncharacterized protein	-	#N/A	#N/A	T7h_vs_AP+Ec	0.647899	8.70543e-13	6	TRUE	FALSE
Q6MHI9	Bd3553	Uncharacterized protein	-	#N/A	#N/A	T7h_vs_AP+Ec	0.647633	1.2043e-05	10	TRUE	FALSE
Q6MQV0	Bd0356	Putative arginase	Belongs to the arginase family	4.88e-263	4.88e-263	T5h_vs_AP+Ec	0.647546	8.57287e-14	12	TRUE	FALSE
Q6MPB8	Bd0940	30S ribosomal protein S18	Binds as a heterodimer with protein S6 to the central domain of the 16S rRNA, where it helps stabilize the platform of the 30S subunit	3.52e-57	3.52e-57	T3h_vs_AP+Ec	0.647143	4.23855e-10	13	TRUE	FALSE
Q6MMT1	Bd1542	Uncharacterized protein	-	#N/A	#N/A	T45m_vs_AP+Ec	0.646776	2.63375e-09	16	TRUE	FALSE
Q6MMF1	Bd1683	Putative N-acetylneuraminic acid synthetase	PFAM N-acetylneuraminic acid synthase	2.28e-250	2.28e-250	T4h_vs_AP+Ec	0.646024	3.76906e-20	26	TRUE	FALSE
Q6MGU4	Bd3827	Nucleoside diphosphate kinase	Major role in the synthesis of nucleoside triphosphates other than ATP. The ATP gamma phosphate is transferred to the NDP beta phosphate via a ping-pong mechanism, using a phosphorylated active-site intermediate	2.13e-96	2.13e-96	T1h_vs_AP+Ec	0.645845	4.36757e-13	15	TRUE	FALSE
Q6MQW6	Bd0336	Peptidyl-prolyl cis-trans isomerase	Peptidyl-prolyl cis-trans	2.22e-108	2.22e-108	T5h_vs_AP+Ec	0.645795	6.56569e-09	12	TRUE	FALSE
Q6MQI2	Bd0484	Aspartate-semialdehyde dehydrogenase	Catalyzes the NADPH-dependent formation of L-aspartate- semialdehyde (L-ASA) by the reductive dephosphorylation of L- aspartyl-4-phosphate	2.95e-240	2.95e-240	T4h_vs_AP+Ec	0.645633	4.06667e-12	18	TRUE	FALSE
Q6MJS7	Bd2691	3-hxdroxyacyl-CoA dehydrogenase	enoyl-CoA hydratase	1.76e-193	1.76e-193	T5h_vs_AP+Ec	0.645389	3.2586e-07	8	TRUE	FALSE
Q6MPV6	Bd0734	Carbohydrate kinase, PfkB family	PFAM PfkB domain protein	9.24e-216	9.24e-216	T4h_vs_AP+Ec	0.645373	1.777e-13	17	TRUE	FALSE
Q6MJ68	Bd2915	Uncharacterized protein	-	#N/A	#N/A	T30m_vs_AP+Ec	0.644726	8.69407e-07	3	TRUE	FALSE
Q6MPA6	Bd0953	Translation initiation factor IF-1	One of the essential components for the initiation of protein synthesis. Stabilizes the binding of IF-2 and IF-3 on the 30S subunit to which N-formylmethionyl-tRNA(fMet) subsequently binds. Helps modulate mRNA selection, yielding the 30S pre- initiation complex (PIC). Upon addition of the 50S ribosomal subunit IF-1, IF-2 and IF-3 are released leaving the mature 70S translation initation complex	1.19e-45	1.19e-45	T3h_vs_AP+Ec	0.644577	3.20899e-10	6	TRUE	FALSE
Q6MKC3	Bd2478	Alanine dehydrogenase	Belongs to the AlaDH PNT family	5.29e-262	5.29e-262	T4h_vs_AP+Ec	0.643934	8.63466e-09	29	TRUE	FALSE
Q6MNE8	Bd1310	Glutaredoxin	Has a glutathione-disulfide oxidoreductase activity in the presence of NADPH and glutathione reductase. Reduces low molecular weight disulfides and proteins	6.97e-68	6.97e-68	T4h_vs_AP+Ec	0.643564	1.22913e-10	10	TRUE	FALSE
Q6MPW8	Bd0721	DOPA-dioxygenase-related protein	Dopa 4,5-dioxygenase family	3.31e-90	3.31e-90	T3h_vs_AP+Ec	0.643423	0.000163065	3	TRUE	FALSE
Q6MKE7	Bd2449	Cytidine deaminase	This enzyme scavenges exogenous and endogenous cytidine and 2'-deoxycytidine for UMP synthesis	3.48e-94	3.48e-94	T6h_vs_AP+Ec	0.642831	7.2808e-10	5	TRUE	FALSE
Q6MRB7	Bd0173	Uncharacterized protein	-	#N/A	#N/A	T2h_vs_AP+Ec	0.6428	6.64808e-06	30	TRUE	FALSE
Q6MHG6	Bd3579	Enoyl-CoA hydratase/isomerase family protein	enoyl-CoA hydratase isomerase family protein	8.04e-184	8.04e-184	T5h_vs_AP+Ec	0.642714	6.03986e-13	15	TRUE	FALSE
Q6MPM2	Bd0826	Uncharacterized protein	-	#N/A	#N/A	T6h_vs_AP+Ec	0.642512	1.75552e-05	6	TRUE	FALSE
Q6MJ17	Bd2973	50S ribosomal protein L2	One of the primary rRNA binding proteins. Required for association of the 30S and 50S subunits to form the 70S ribosome, for tRNA binding and peptide bond formation. It has been suggested to have peptidyltransferase activity	2.16e-199	2.16e-199	T3h_vs_AP+Ec	0.642279	6.12581e-15	27	TRUE	FALSE
Q6MLV0	Bd1904	Uncharacterized protein	-	#N/A	#N/A	T3h_vs_AP+Ec	0.642255	2.06727e-05	16	TRUE	FALSE
Q6MKE5	Bd2451	Endo/exonuclease/phosphatase domain-containing protein	Endonuclease Exonuclease Phosphatase	0.0	0.0	T1h_vs_AP+Ec	0.64212	7.37884e-05	11	TRUE	FALSE
Q6MLK0	Bd2009	Ribose 5-phosphate isomerase B	ribose 5-phosphate isomerase B	4.47e-113	4.47e-113	T5h_vs_AP+Ec	0.641815	4.18064e-16	8	TRUE	FALSE
Q6MHM3	Bd3518	Uncharacterized protein	-	#N/A	#N/A	T4h_vs_AP+Ec	0.641578	0.00836663	5	TRUE	FALSE
Q6MKG4	Bd2429	Uncharacterized protein	-	#N/A	#N/A	T45m_vs_AP+Ec	0.641246	1.17419e-08	43	TRUE	FALSE
Q6MPB7	Bd0941	50S ribosomal protein L24	One of the proteins that surrounds the polypeptide exit tunnel on the outside of the subunit	7.01e-49	7.01e-49	T3h_vs_AP+Ec	0.64112	3.63711e-18	15	TRUE	FALSE
Q6MH79	Bd3677	Transcriptional regulator protein Pai2	Putative FMN-binding domain	9.51e-161	9.51e-161	T7h_vs_AP+Ec	0.641012	1.02636e-07	8	TRUE	FALSE
Q6MJL2	Bd2763	Biotin--synthetase	Biotin/lipoate A/B protein ligase family	2.92e-182	2.92e-182	T5h_vs_AP+Ec	0.640795	4.0767e-12	11	TRUE	FALSE
Q6MK55	Bd2558	Ribosomal-protein-alanine acetyltransferase	Acetyltransferase (GNAT) domain	1.37e-133	1.37e-133	T4h_vs_AP+Ec	0.640394	8.54626e-09	5	TRUE	FALSE
Q6MH35	Bd3727	Outer membrane lipoprotein Blc	Lipocalin / cytosolic fatty-acid binding protein family	2.28e-137	2.28e-137	T7h_vs_AP+Ec	0.640218	0.000348826	7	TRUE	FALSE
Q6MPX2	Bd0717	Glutamate dehydrogenase	Belongs to the Glu Leu Phe Val dehydrogenases family	5.41e-313	5.41e-313	T5h_vs_AP+Ec	0.640092	8.05792e-13	26	TRUE	FALSE
Q6MR16	Bd0285	SCO1/SenC family protein	protein SCO1 SenC PrrC involved in biogenesis of respiratory and photosynthetic systems	2.75e-212	2.75e-212	T7h_vs_AP+Ec	0.640014	2.52263e-08	11	TRUE	FALSE
Q6ML85	Bd2132	Uncharacterized protein	-	#N/A	#N/A	T4h_vs_AP+Ec	0.639847	1.13619e-15	23	TRUE	FALSE
Q6MPK7	Bd0845	Adenine phosphoribosyltransferase	Catalyzes a salvage reaction resulting in the formation of AMP, that is energically less costly than de novo synthesis	1.31e-113	1.31e-113	T4h_vs_AP+Ec	0.639586	1.41682e-11	8	TRUE	FALSE
Q6MJ95	Bd2887	Glutaredoxin	Belongs to the glutaredoxin family. Monothiol subfamily	2.21e-70	2.21e-70	T1h_vs_AP+Ec	0.639485	1.07006e-06	3	TRUE	FALSE
Q6MNK1	Bd1251	Bifunctional protein PutA	Oxidizes proline to glutamate for use as a carbon and nitrogen source	0.0	0.0	T2h_vs_AP+Ec	0.638667	4.46639e-13	68	TRUE	FALSE
Q6MLJ8	Bd2011	Acyl carrier protein	Carrier of the growing fatty acid chain in fatty acid biosynthesis	5.23e-45	5.23e-45	T2h_vs_AP+Ec	0.638515	6.07892e-09	8	TRUE	FALSE
Q6MN02	Bd1464	DNA polymerase III, delta subunit	DNA polymerase III, delta' subunit	2.52e-237	2.52e-237	T5h_vs_AP+Ec	0.638188	8.68424e-08	10	TRUE	FALSE
Q6MPJ7	Bd0856	Carbamoyl-phosphate synthase small chain	Belongs to the CarA family	9.14e-265	9.14e-265	T6h_vs_AP+Ec	0.637798	1.13747e-07	13	TRUE	FALSE
Q6MQW4	Bd0339	RNA-binding protein	RNA-binding	1.71e-58	1.71e-58	T2h_vs_AP+Ec	0.637543	6.75047e-09	10	TRUE	FALSE
Q6MQH5	Bd0492	50S ribosomal protein L13	This protein is one of the early assembly proteins of the 50S ribosomal subunit, although it is not seen to bind rRNA by itself. It is important during the early stages of 50S assembly	4.25e-103	4.25e-103	T3h_vs_AP+Ec	0.637443	1.2534e-16	19	TRUE	FALSE
Q6MMC2	Bd1714	RNA polymerase sigma factor	Belongs to the sigma-70 factor family. ECF subfamily	7.02e-128	7.02e-128	T4h_vs_AP+Ec	0.637115	8.33559e-05	4	TRUE	FALSE
Q6MRS1	Bd0001	Chromosomal replication initiator protein DnaA	it binds specifically double-stranded DNA at a 9 bp consensus (dnaA box) 5'-TTATC CA A CA A-3'. DnaA binds to ATP and to acidic phospholipids	0.0	0.0	T4h_vs_AP+Ec	0.636797	4.32658e-09	23	TRUE	FALSE
Q6MNE7	Bd1311	Methyltransferase-related protein	Methyltransferase domain	5.51e-166	5.51e-166	T6h_vs_AP+Ec	0.636752	1.45534e-09	6	TRUE	FALSE
Q6MPS7	Bd0765	DoxD-like family protein	DoxX	9.48e-108	9.48e-108	T6h_vs_AP+Ec	0.63652	4.39349e-09	3	TRUE	FALSE
P61331	Bd3782	Elongation factor Ts	Associates with the EF-Tu.GDP complex and induces the exchange of GDP to GTP. It remains bound to the aminoacyl-tRNA.EF- Tu.GTP complex up to the GTP hydrolysis stage on the ribosome	2.73e-211	2.73e-211	T3h_vs_AP+Ec	0.636451	3.75584e-17	37	TRUE	FALSE
Q6MQ32	Bd0655	Uncharacterized protein	-	#N/A	#N/A	T1h_vs_AP+Ec	0.636071	0.0713475	2	FALSE	TRUE
Q6MQP0	Bd0420	Putative adventurous gliding motility protein R	Adventurous gliding motility	1.12e-164	1.12e-164	T15m_vs_AP+Ec	0.635909	0.0743149	10	FALSE	FALSE
Q6MLD0	Bd2082	Bacterial transferase family protein	transferase hexapeptide	2.3e-100	2.3e-100	T6h_vs_AP+Ec	0.635539	1.21442e-12	7	TRUE	FALSE
Q6MQI2	Bd0484	Aspartate-semialdehyde dehydrogenase	Catalyzes the NADPH-dependent formation of L-aspartate- semialdehyde (L-ASA) by the reductive dephosphorylation of L- aspartyl-4-phosphate	2.95e-240	2.95e-240	T7h_vs_AP+Ec	0.63494	2.05876e-11	18	TRUE	FALSE
Q6MJ30	Bd2957	50S ribosomal protein L30	Ribosomal protein L30	1.15e-35	1.15e-35	T6h_vs_AP+Ec	0.634925	3.66165e-10	8	TRUE	FALSE
Q6MPS0	Bd0774	Uncharacterized protein	-	#N/A	#N/A	T1h_vs_AP+Ec	0.634713	0.0042418	2	TRUE	TRUE
Q6MM37	Bd1810	Tryptophan 2,3-dioxygenase	Heme-dependent dioxygenase that catalyzes the oxidative cleavage of the L-tryptophan (L-Trp) pyrrole ring and converts L- tryptophan to N-formyl-L-kynurenine. Catalyzes the oxidative cleavage of the indole moiety	2.34e-265	2.34e-265	T3h_vs_AP+Ec	0.633834	5.5216e-13	16	TRUE	FALSE
Q6MMH9	Bd1651	Uncharacterized protein	-	#N/A	#N/A	T2h_vs_AP+Ec	0.633627	3.01729e-10	8	TRUE	FALSE
Q6MMC2	Bd1714	RNA polymerase sigma factor	Belongs to the sigma-70 factor family. ECF subfamily	7.02e-128	7.02e-128	T3h_vs_AP+Ec	0.633549	9.24355e-05	4	TRUE	FALSE
Q6MPX2	Bd0717	Glutamate dehydrogenase	Belongs to the Glu Leu Phe Val dehydrogenases family	5.41e-313	5.41e-313	T4h_vs_AP+Ec	0.63308	5.95187e-13	26	TRUE	FALSE
Q6MKP1	Bd2347	MOSC domain-containing protein	MOSC N-terminal beta barrel domain	2.61e-172	2.61e-172	T5h_vs_AP+Ec	0.63285	1.87011e-08	13	TRUE	FALSE
Q6MPB4	Bd0944	Uncharacterized protein	-	#N/A	#N/A	T7h_vs_AP+Ec	0.632384	0.000162115	6	TRUE	FALSE
Q6MR58	Bd0241	DNA primase	RNA polymerase that catalyzes the synthesis of short RNA molecules used as primers for DNA polymerase during DNA replication	0.0	0.0	T3h_vs_AP+Ec	0.632214	1.90656e-06	24	TRUE	FALSE
Q6MHN6	Bd3504	Uncharacterized protein	-	#N/A	#N/A	T7h_vs_AP+Ec	0.632142	1.40685e-10	5	TRUE	FALSE
Q6ML93	Bd2123	Signal recognition particle protein	Involved in targeting and insertion of nascent membrane proteins into the cytoplasmic membrane. Binds to the hydrophobic signal sequence of the ribosome-nascent chain (RNC) as it emerges from the ribosomes. The SRP-RNC complex is then targeted to the cytoplasmic membrane where it interacts with the SRP receptor FtsY. Interaction with FtsY leads to the transfer of the RNC complex to the Sec transl…	1.85e-316	1.85e-316	T3h_vs_AP+Ec	0.631709	4.49912e-09	29	TRUE	FALSE
Q6MJ34	Bd2952	30S ribosomal protein S11	Located on the platform of the 30S subunit, it bridges several disparate RNA helices of the 16S rRNA. Forms part of the Shine-Dalgarno cleft in the 70S ribosome	9.34e-88	9.34e-88	T5h_vs_AP+Ec	0.631539	1.57101e-09	11	TRUE	FALSE
Q6MJH8	Bd2799	Uncharacterized protein	Domain of unknown function (DUF1844)	1.29e-49	1.29e-49	T2h_vs_AP+Ec	0.630657	7.604e-08	3	TRUE	FALSE
Q6MML2	Bd1615	Uncharacterized protein	-	#N/A	#N/A	T3h_vs_AP+Ec	0.63062	2.39828e-05	7	TRUE	FALSE
Q6MJQ6	Bd2713	Hyperpolarization-activated, cyclic nucleotide-gated K	Hyperpolarization-activated, cyclic nucleotide-gated K	1.33e-87	1.33e-87	T6h_vs_AP+Ec	0.63025	2.48765e-09	5	TRUE	FALSE
Q6ML29	Bd2193	ABC transporter, membrane spanning protein	PFAM binding-protein-dependent transport systems inner membrane component	5.6e-273	5.6e-273	T7h_vs_AP+Ec	0.630173	5.28487e-12	11	TRUE	FALSE
Q6MJA5	Bd2876	Uncharacterized protein	-	#N/A	#N/A	T7h_vs_AP+Ec	0.629711	0.0119024	4	TRUE	TRUE
Q6MHG0	Bd3586	Uncharacterized protein	Endonuclease/Exonuclease/phosphatase family	2.73e-200	2.73e-200	T6h_vs_AP+Ec	0.629466	0.000539116	10	TRUE	FALSE
Q6ML51	Bd2170	Putative hemolysins	CBS domain containing protein	1.51e-237	1.51e-237	T6h_vs_AP+Ec	0.628893	0.018159	9	TRUE	FALSE
Q6MHJ8	Bd3543	4-hydroxyphenylpyruvate dioxygenase	dioxygenase	7.27e-270	7.27e-270	T5h_vs_AP+Ec	0.628739	4.17878e-12	22	TRUE	FALSE
Q6MKH9	Bd2411	(DCTP deaminase), deoxycytidine triphosphate deaminase	Deoxycytidine triphosphate deaminase	1.24e-131	1.24e-131	T3h_vs_AP+Ec	0.628644	6.19072e-10	8	TRUE	FALSE
Q6MPI2	Bd0871	Uncharacterized protein	-	#N/A	#N/A	T4h_vs_AP+Ec	0.628591	0.00569887	7	TRUE	TRUE
Q6MJ34	Bd2952	30S ribosomal protein S11	Located on the platform of the 30S subunit, it bridges several disparate RNA helices of the 16S rRNA. Forms part of the Shine-Dalgarno cleft in the 70S ribosome	9.34e-88	9.34e-88	T4h_vs_AP+Ec	0.628419	1.15191e-09	11	TRUE	FALSE
Q6MRQ3	Bd0021	Electron transfer flavoprotein alpha-subunit	electron transfer flavoprotein, alpha subunit	2.74e-218	2.74e-218	T3h_vs_AP+Ec	0.628107	6.41523e-17	17	TRUE	FALSE
Q6MKG5	Bd2428	Serin protease	Subtilase family	0.0	0.0	T3h_vs_AP+Ec	0.628046	0.000743029	25	TRUE	FALSE
Q6MJK9	Bd2766	Hydrolase_2 domain-containing protein	sporulation resulting in formation of a cellular spore	2.92e-169	2.92e-169	T3h_vs_AP+Ec	0.628042	4.39227e-08	11	TRUE	FALSE
Q6MPY9	Bd0699	Predicted Zn-dependent protease	Putative modulator of DNA gyrase	0.0	0.0	T3h_vs_AP+Ec	0.627914	1.35467e-14	22	TRUE	FALSE
Q6MGT7	Bd3834	DNA-directed DNA polymerase	DNA polymerase III	2.62e-159	2.62e-159	T5h_vs_AP+Ec	0.627725	0.00814479	8	TRUE	FALSE
Q6MIM1	Bd3133	Uncharacterized protein	-	#N/A	#N/A	T4h_vs_AP+Ec	0.627649	1.14354e-05	7	TRUE	FALSE
Q6MQH8	Bd0489	Putative transporter	Bacterial extracellular solute-binding proteins, family 3	3.84e-184	3.84e-184	T2h_vs_AP+Ec	0.627447	1.19062e-05	10	TRUE	FALSE
Q6MJM8	Bd2744	Uncharacterized protein	-	#N/A	#N/A	T1h_vs_AP+Ec	0.627377	4.62914e-05	23	TRUE	FALSE
Q6MGP8	Bd3876	Lon protease 2	ATP-dependent serine protease that mediates the selective degradation of mutant and abnormal proteins as well as certain short-lived regulatory proteins. Required for cellular homeostasis and for survival from DNA damage and developmental changes induced by stress. Degrades polypeptides processively to yield small peptide fragments that are 5 to 10 amino acids long. Binds to DNA in a double-stran…	0.0	0.0	T5h_vs_AP+Ec	0.627326	1.73893e-08	49	TRUE	FALSE
Q6MIZ4	Bd3000	Uncharacterized protein	-	#N/A	#N/A	T1h_vs_AP+Ec	0.627008	1.65924e-10	20	TRUE	FALSE
Q6MM14	Bd1834	NADP-dependent malate dehydrogenase	malic protein domain protein	3.92e-83	3.92e-83	T5h_vs_AP+Ec	0.626671	3.37006e-11	7	TRUE	FALSE
Q6MGZ6	Bd3769	Uncharacterized protein	-	#N/A	#N/A	T3h_vs_AP+Ec	0.626283	5.24454e-09	3	TRUE	FALSE
Q6MH17	Bd3748	Uncharacterized protein	-	#N/A	#N/A	T15m_vs_AP+Ec	0.625877	0.0165684	7	TRUE	FALSE
Q6MKP6	Bd2342	Mate efflux family protein	MatE	3.22e-288	3.22e-288	T7h_vs_AP+Ec	0.625732	0.000290705	3	TRUE	FALSE
Q6MKD2	Bd2468	Thioredoxin	Belongs to the thioredoxin family	1.39e-74	1.39e-74	T4h_vs_AP+Ec	0.625446	7.1383e-15	9	TRUE	FALSE
Q6MH31	Bd3732	Nucleoid-associated protein Bd3732	Binds to DNA and alters its conformation. May be involved in regulation of gene expression, nucleoid organization and DNA protection	5.5e-67	5.5e-67	T7h_vs_AP+Ec	0.625427	1.20909e-07	12	TRUE	FALSE
Q6MI73	Bd3296	Uncharacterized protein	-	#N/A	#N/A	T3h_vs_AP+Ec	0.625302	1.37757e-10	11	TRUE	FALSE
Q6ML27	Bd2195	Uncharacterized protein	-	#N/A	#N/A	T30m_vs_AP+Ec	0.625251	0.000182406	7	TRUE	FALSE
Q6MGT0	Bd3842	Outer membrane lipoprotein carrier protein	Participates in the translocation of lipoproteins from the inner membrane to the outer membrane. Only forms a complex with a lipoprotein if the residue after the N-terminal Cys is not an aspartate (The Asp acts as a targeting signal to indicate that the lipoprotein should stay in the inner membrane)	1.34e-147	1.34e-147	T2h_vs_AP+Ec	0.625195	8.84357e-09	14	TRUE	FALSE
Q6MM29	Bd1818	Uncharacterized protein	-	#N/A	#N/A	T6h_vs_AP+Ec	0.625147	1.06736e-14	7	TRUE	FALSE
Q6MLV0	Bd1904	Uncharacterized protein	-	#N/A	#N/A	T45m_vs_AP+Ec	0.624612	0.000145699	16	TRUE	FALSE
Q6MJ96	Bd2886	Uncharacterized protein	Belongs to the BolA IbaG family	2.42e-49	2.42e-49	T4h_vs_AP+Ec	0.624197	1.18656e-08	2	TRUE	FALSE
Q6MPN2	Bd0816	D-alanyl-D-alanine carboxypeptidase	D-Ala-D-Ala carboxypeptidase 3 (S13) family	1.05e-307	1.05e-307	T4h_vs_AP+Ec	0.624049	5.54642e-07	18	TRUE	FALSE
Q6MPY9	Bd0699	Predicted Zn-dependent protease	Putative modulator of DNA gyrase	0.0	0.0	T2h_vs_AP+Ec	0.623769	4.10574e-14	22	TRUE	FALSE
Q6MME9	Bd1685	Mannose-1-phosphate guanyltransferase	Nucleotidyl transferase	4.46e-254	4.46e-254	T4h_vs_AP+Ec	0.623751	2.72811e-14	19	TRUE	FALSE
Q6ML99	Bd2117	50S ribosomal protein L19	This protein is located at the 30S-50S ribosomal subunit interface and may play a role in the structure and function of the aminoacyl-tRNA binding site	2.64e-77	2.64e-77	T4h_vs_AP+Ec	0.623738	2.42342e-14	21	TRUE	FALSE
Q6MM60	Bd1784	Uncharacterized protein	glyoxalase III activity	2.69e-104	2.69e-104	T7h_vs_AP+Ec	0.623238	0.000911667	4	TRUE	TRUE
Q6MJK0	Bd2777	Predicted hydrolase of HD superfamily	hydrolases of HD superfamily	8.58e-139	8.58e-139	T1h_vs_AP+Ec	0.623034	0.00085809	8	TRUE	FALSE
Q6MJL4	Bd2761	Putative phosphate regulon protein	response regulator	9.59e-233	9.59e-233	T4h_vs_AP+Ec	0.62226	2.52105e-05	21	TRUE	FALSE
Q6MLC5	Bd2087	Uncharacterized protein	-	#N/A	#N/A	T2h_vs_AP+Ec	0.621814	4.05503e-16	10	TRUE	FALSE
Q6MJ68	Bd2915	Uncharacterized protein	-	#N/A	#N/A	T3h_vs_AP+Ec	0.6218	2.44e-07	3	TRUE	FALSE
Q6MJ12	Bd2980	30S ribosomal protein S7	One of the primary rRNA binding proteins, it binds directly to 16S rRNA where it nucleates assembly of the head domain of the 30S subunit. Is located at the subunit interface close to the decoding center, probably blocks exit of the E-site tRNA	3.68e-107	3.68e-107	T2h_vs_AP+Ec	0.621551	6.06693e-17	30	TRUE	FALSE
Q6MJ33	Bd2953	30S ribosomal protein S13	Located at the top of the head of the 30S subunit, it contacts several helices of the 16S rRNA. In the 70S ribosome it contacts the 23S rRNA (bridge B1a) and protein L5 of the 50S subunit (bridge B1b), connecting the 2 subunits	2.63e-82	2.63e-82	T3h_vs_AP+Ec	0.620839	4.4996e-11	21	TRUE	FALSE
Q6MGW7	Bd3802	Uncharacterized protein	-	#N/A	#N/A	T6h_vs_AP+Ec	0.620805	3.3413e-07	7	TRUE	FALSE
Q6MLP7	Bd1960	Uncharacterized protein	-	#N/A	#N/A	T4h_vs_AP+Ec	0.620595	0.000490839	9	TRUE	FALSE
Q6MHU6	Bd3440	Uncharacterized protein	-	#N/A	#N/A	T4h_vs_AP+Ec	0.620508	0.000787833	18	TRUE	FALSE
Q6MRF1	Bd0136	tRNA-dihydrouridine synthase	Catalyzes the synthesis of 5,6-dihydrouridine (D), a modified base found in the D-loop of most tRNAs, via the reduction of the C5-C6 double bond in target uridines	4.77e-247	4.77e-247	T5h_vs_AP+Ec	0.620107	5.43533e-06	10	TRUE	FALSE
Q6MH33	Bd3730	Uncharacterized protein	-	#N/A	#N/A	T3h_vs_AP+Ec	0.620051	0.00265352	7	TRUE	FALSE
Q6MPS7	Bd0765	DoxD-like family protein	DoxX	9.48e-108	9.48e-108	T7h_vs_AP+Ec	0.619995	9.87816e-09	3	TRUE	FALSE
Q6MPC8	Bd0929	Uncharacterized protein	-	#N/A	#N/A	T7h_vs_AP+Ec	0.619754	2.05186e-05	7	TRUE	FALSE
Q6MLC5	Bd2087	Uncharacterized protein	-	#N/A	#N/A	T4h_vs_AP+Ec	0.619537	1.51048e-16	10	TRUE	FALSE
Q6MQV0	Bd0356	Putative arginase	Belongs to the arginase family	4.88e-263	4.88e-263	T6h_vs_AP+Ec	0.619243	5.48362e-13	12	TRUE	FALSE
Q6MR56	Bd0243	Uncharacterized protein	-	#N/A	#N/A	T5h_vs_AP+Ec	0.618675	7.97241e-07	6	TRUE	FALSE
Q6MRL8	Bd0058	Aspartyl/glutamyl-tRNA(Asn/Gln) amidotransferase subunit C	Allows the formation of correctly charged Asn-tRNA(Asn) or Gln-tRNA(Gln) through the transamidation of misacylated Asp- tRNA(Asn) or Glu-tRNA(Gln) in organisms which lack either or both of asparaginyl-tRNA or glutaminyl-tRNA synthetases. The reaction takes place in the presence of glutamine and ATP through an activated phospho-Asp-tRNA(Asn) or phospho-Glu-tRNA(Gln)	1.02e-60	1.02e-60	T7h_vs_AP+Ec	0.618082	6.73724e-10	6	TRUE	FALSE
Q6MKQ0	Bd2337	Thiosulfate sulfurtransferase	Rhodanese Homology Domain	2.15e-199	2.15e-199	T4h_vs_AP+Ec	0.618025	4.11622e-06	20	TRUE	FALSE
Q6MM07	Bd1841	DUF4953 domain-containing protein	Met-zincin	0.0	0.0	T1h_vs_AP+Ec	0.617394	0.00254186	30	TRUE	FALSE
Q6MPG7	Bd0887	Outer membrane export factor	Outer membrane efflux protein	1.62e-294	1.62e-294	T7h_vs_AP+Ec	0.616645	1.39755e-07	22	TRUE	FALSE
Q6MKP3	Bd2345	Protein kinase domain-containing protein	ABC1 family	0.0	0.0	T2h_vs_AP+Ec	0.616129	0.113255	11	FALSE	TRUE
Q6MLP8	Bd1959	DUF2183 domain-containing protein	Uncharacterized conserved protein (DUF2183)	4.18e-195	4.18e-195	T7h_vs_AP+Ec	0.616031	0.0119238	10	TRUE	TRUE
Q6MMZ9	Bd1467	30S ribosomal protein S20	Binds directly to 16S ribosomal RNA	7.54e-24	7.54e-24	T6h_vs_AP+Ec	0.615646	1.80044e-14	9	TRUE	FALSE
Q6MLN2	Bd1975	Putative Zn-dependent protease	PFAM peptidase M50	2.92e-153	2.92e-153	T4h_vs_AP+Ec	0.615417	0.000200996	4	TRUE	TRUE
Q6MLR7	Bd1939	tRNA-specific 2-thiouridylase MnmA	Catalyzes the 2-thiolation of uridine at the wobble position (U34) of tRNA, leading to the formation of s(2)U34	2.07e-264	2.07e-264	T1h_vs_AP+Ec	0.61539	1.78818e-06	15	TRUE	FALSE
Q6MLP7	Bd1960	Uncharacterized protein	-	#N/A	#N/A	T7h_vs_AP+Ec	0.61516	0.000747385	9	TRUE	FALSE
Q6MJQ4	Bd2715	BD_b_sandwich domain-containing protein	-	#N/A	#N/A	T45m_vs_AP+Ec	0.615135	0.00565283	12	TRUE	FALSE
Q6MLD0	Bd2082	Bacterial transferase family protein	transferase hexapeptide	2.3e-100	2.3e-100	T5h_vs_AP+Ec	0.615073	2.10815e-12	7	TRUE	FALSE
Q6MJJ9	Bd2778	Uncharacterized protein	-	#N/A	#N/A	T3h_vs_AP+Ec	0.614932	0.00217625	14	TRUE	FALSE
Q6MHM6	Bd3515	Uncharacterized protein	Pirin	2.83e-175	2.83e-175	T5h_vs_AP+Ec	0.614583	0.000860549	5	TRUE	FALSE
Q6MLK0	Bd2009	Ribose 5-phosphate isomerase B	ribose 5-phosphate isomerase B	4.47e-113	4.47e-113	T7h_vs_AP+Ec	0.614552	3.29042e-15	8	TRUE	FALSE
Q6MKE7	Bd2449	Cytidine deaminase	This enzyme scavenges exogenous and endogenous cytidine and 2'-deoxycytidine for UMP synthesis	3.48e-94	3.48e-94	T7h_vs_AP+Ec	0.614422	2.75134e-09	5	TRUE	FALSE
Q6MQL6	Bd0449	Putative protease	Belongs to the peptidase S8 family	0.0	0.0	T2h_vs_AP+Ec	0.614096	0.000159567	20	TRUE	FALSE
Q6MJD6	Bd2843	Histidine kinase	Histidine kinase-, DNA gyrase B-, and HSP90-like ATPase	0.0	0.0	T6h_vs_AP+Ec	0.613966	0.0154698	20	TRUE	FALSE
Q6MNV5	Bd1125	Membrane-bound lytic murein transglycosylase D	Lytic transglycosylase catalytic	0.0	0.0	T3h_vs_AP+Ec	0.613938	5.21163e-06	26	TRUE	FALSE
Q6MQI2	Bd0484	Aspartate-semialdehyde dehydrogenase	Catalyzes the NADPH-dependent formation of L-aspartate- semialdehyde (L-ASA) by the reductive dephosphorylation of L- aspartyl-4-phosphate	2.95e-240	2.95e-240	T5h_vs_AP+Ec	0.61388	3.13621e-11	18	TRUE	FALSE
Q6MI31	Bd3345	Uncharacterized protein	-	#N/A	#N/A	T45m_vs_AP+Ec	0.613443	1.50137e-06	22	TRUE	FALSE
Q6MJ28	Bd2960	50S ribosomal protein L18	This is one of the proteins that binds and probably mediates the attachment of the 5S RNA into the large ribosomal subunit, where it forms part of the central protuberance	1.13e-77	1.13e-77	T4h_vs_AP+Ec	0.613434	2.00876e-13	12	TRUE	FALSE
Q6MHR6	Bd3474	Uncharacterized protein	Belongs to the peptidase C1 family	1.8e-272	1.8e-272	T6h_vs_AP+Ec	0.612973	0.000328623	6	TRUE	TRUE
Q6MLU2	Bd1913	Uncharacterized protein	-	#N/A	#N/A	T7h_vs_AP+Ec	0.612957	7.47216e-09	6	TRUE	FALSE
Q6MGU4	Bd3827	Nucleoside diphosphate kinase	Major role in the synthesis of nucleoside triphosphates other than ATP. The ATP gamma phosphate is transferred to the NDP beta phosphate via a ping-pong mechanism, using a phosphorylated active-site intermediate	2.13e-96	2.13e-96	T45m_vs_AP+Ec	0.612874	2.85734e-12	15	TRUE	FALSE
Q6MQ04	Bd0683	Glycine cleavage system H protein	The glycine cleavage system catalyzes the degradation of glycine. The H protein shuttles the methylamine group of glycine from the P protein to the T protein	1.05e-88	1.05e-88	T4h_vs_AP+Ec	0.612787	8.67439e-12	5	TRUE	FALSE
Q6MNJ2	Bd1261	Uncharacterized protein	-	#N/A	#N/A	T7h_vs_AP+Ec	0.612523	2.31969e-12	7	TRUE	FALSE
Q6MQP0	Bd0420	Putative adventurous gliding motility protein R	Adventurous gliding motility	1.12e-164	1.12e-164	T4h_vs_AP+Ec	0.612372	0.029447	10	TRUE	FALSE
Q6MQU0	Bd0370	tRNA (guanine-N(7)-)-methyltransferase	Catalyzes the formation of N(7)-methylguanine at position 46 (m7G46) in tRNA	1.3e-155	1.3e-155	T45m_vs_AP+Ec	0.612307	4.06779e-08	5	TRUE	FALSE
Q6MJ29	Bd2958	30S ribosomal protein S5	Located at the back of the 30S subunit body where it stabilizes the conformation of the head with respect to the body	1.98e-95	1.98e-95	T3h_vs_AP+Ec	0.612132	1.3022e-10	14	TRUE	FALSE
Q6MQL9	Bd0446	Transcriptional regulatory protein	cyclic nucleotide binding	3.01e-164	3.01e-164	T2h_vs_AP+Ec	0.612038	0.19098	9	FALSE	FALSE
Q6MQV8	Bd0346	Uncharacterized protein	-	#N/A	#N/A	T3h_vs_AP+Ec	0.61184	0.0536516	6	FALSE	FALSE
Q6MQ93	Bd0586	Enhancing lycopene biosynthesis protein 2	PFAM ThiJ PfpI domain protein	1.7e-155	1.7e-155	T5h_vs_AP+Ec	0.611532	4.0377e-11	7	TRUE	FALSE
Q6MHB7	Bd3633	Asparaginase	PFAM Asparaginase	5.29e-121	5.29e-121	T4h_vs_AP+Ec	0.611295	0.00172933	8	TRUE	FALSE
Q6MHC9	Bd3621	Transcriptional regulator, LysR family	Transcriptional regulator	1.04e-214	1.04e-214	T7h_vs_AP+Ec	0.611157	0.000725981	7	TRUE	FALSE
Q6MNH2	Bd1283	Serine protease/subtilase	Subtilase family	0.0	0.0	T7h_vs_AP+Ec	0.610827	3.84609e-08	24	TRUE	FALSE
Q6MJ06	Bd2987	50S ribosomal protein L7/L12	Forms part of the ribosomal stalk which helps the ribosome interact with GTP-bound translation factors. Is thus essential for accurate translation	4.22e-69	4.22e-69	T2h_vs_AP+Ec	0.610457	4.31916e-09	16	TRUE	FALSE
Q6MHG8	Bd3577	Probable acyl-CoA carboxylase alpha chain protein	Biotin-requiring enzyme	1.24e-81	1.24e-81	T3h_vs_AP+Ec	0.610414	1.47035e-09	8	TRUE	FALSE
Q6MRN1	Bd0044	Uncharacterized protein	-	#N/A	#N/A	T6h_vs_AP+Ec	0.610005	7.43965e-05	3	TRUE	FALSE
Q6MMY0	Bd1491	Lipoprotein-releasing system ATP-binding protein LolD	Part of the ABC transporter complex LolCDE involved in the translocation of mature outer membrane-directed lipoproteins, from the inner membrane to the periplasmic chaperone, LolA. Responsible for the formation of the LolA-lipoprotein complex in an ATP-dependent manner	1.83e-156	1.83e-156	T7h_vs_AP+Ec	0.609928	1.14508e-12	9	TRUE	FALSE
Q6MKR5	Bd2320	Putative CarD-like transcriptional regulator	PFAM Transcription factor CarD	1.6e-109	1.6e-109	T4h_vs_AP+Ec	0.609922	5.92775e-06	17	TRUE	FALSE
Q6MGS6	Bd3846	Multifunctional fusion protein	Catalyzes the reversible adenylation of nicotinate mononucleotide (NaMN) to nicotinic acid adenine dinucleotide (NaAD)	4.82e-254	4.82e-254	T3h_vs_AP+Ec	0.609911	3.4417e-12	21	TRUE	FALSE
Q6MNI3	Bd1271	Putative periplasmic protease	-	#N/A	#N/A	T6h_vs_AP+Ec	0.609597	7.44578e-15	12	TRUE	FALSE
Q6MLP7	Bd1960	Uncharacterized protein	-	#N/A	#N/A	T3h_vs_AP+Ec	0.609452	0.000631161	9	TRUE	FALSE
Q6MKD2	Bd2468	Thioredoxin	Belongs to the thioredoxin family	1.39e-74	1.39e-74	T3h_vs_AP+Ec	0.609421	1.84741e-14	9	TRUE	FALSE
Q6MLF2	Bd2059	PilZ domain-containing protein	PilZ domain	7.69e-170	7.69e-170	T7h_vs_AP+Ec	0.608725	1.26395e-08	8	TRUE	FALSE
Q6MLT5	Bd1920	Uncharacterized protein	-	#N/A	#N/A	T4h_vs_AP+Ec	0.608639	2.24806e-08	4	TRUE	FALSE
Q6MQY7	Bd0315	Thiol peroxidase	Thiol-specific peroxidase that catalyzes the reduction of hydrogen peroxide and organic hydroperoxides to water and alcohols, respectively. Plays a role in cell protection against oxidative stress by detoxifying peroxides	8.88e-112	8.88e-112	T6h_vs_AP+Ec	0.607819	5.47462e-12	11	TRUE	FALSE
Q6MLX2	Bd1881	Uncharacterized protein	-	#N/A	#N/A	T7h_vs_AP+Ec	0.607732	0.00465514	3	TRUE	TRUE
Q6MP24	Bd1044	BD_b_sandwich domain-containing protein	-	#N/A	#N/A	T15m_vs_AP+Ec	0.607409	0.00201238	18	TRUE	FALSE
Q6MGL6	Bd3909	tRNA uridine 5-carboxymethylaminomethyl modification enzyme MnmG	NAD-binding protein involved in the addition of a carboxymethylaminomethyl (cmnm) group at the wobble position (U34) of certain tRNAs, forming tRNA-cmnm(5)s(2)U34	0.0	0.0	T5h_vs_AP+Ec	0.607216	0.00352714	20	TRUE	TRUE
Q6MKH1	Bd2422	Uncharacterized protein	-	#N/A	#N/A	T6h_vs_AP+Ec	0.607161	2.3428e-10	5	TRUE	FALSE
Q6MHG4	Bd3581	Uncharacterized protein	-	#N/A	#N/A	T5h_vs_AP+Ec	0.607076	2.79594e-14	16	TRUE	FALSE
Q6MPB7	Bd0941	50S ribosomal protein L24	One of the proteins that surrounds the polypeptide exit tunnel on the outside of the subunit	7.01e-49	7.01e-49	T2h_vs_AP+Ec	0.606849	6.65986e-17	15	TRUE	FALSE
Q6MM73	Bd1769	ABC transporter ATP-binding protein	ABC transporter	2.61e-173	2.61e-173	T6h_vs_AP+Ec	0.606756	0.000226274	9	TRUE	FALSE
Q6MQ04	Bd0683	Glycine cleavage system H protein	The glycine cleavage system catalyzes the degradation of glycine. The H protein shuttles the methylamine group of glycine from the P protein to the T protein	1.05e-88	1.05e-88	T3h_vs_AP+Ec	0.606653	1.26063e-11	5	TRUE	FALSE
Q6MR62	Bd0237	Uncharacterized protein	PFAM Integral membrane protein TerC	1.06e-164	1.06e-164	T4h_vs_AP+Ec	0.606641	6.99649e-08	4	TRUE	FALSE
Q6MJH2	Bd2805	Uncharacterized protein	-	#N/A	#N/A	T1h_vs_AP+Ec	0.606468	0.283836	5	FALSE	TRUE
Q6MK38	Bd2575	Putative 2-component transcriptional regulator	PFAM response regulator receiver	6.98e-143	6.98e-143	T5h_vs_AP+Ec	0.606064	0.00578875	10	TRUE	TRUE
Q6MM07	Bd1841	DUF4953 domain-containing protein	Met-zincin	0.0	0.0	T3h_vs_AP+Ec	0.605555	0.00122772	30	TRUE	FALSE
Q6MR24	Bd0277	Peptidase_M10 domain-containing protein	protein import	7.23e-162	7.23e-162	T7h_vs_AP+Ec	0.605238	4.36714e-09	5	TRUE	FALSE
Q6MLR3	Bd1944	GTPase Der	GTPase that plays an essential role in the late steps of ribosome biogenesis	0.0	0.0	T2h_vs_AP+Ec	0.605179	2.34582e-09	38	TRUE	FALSE
Q6ML30	Bd2192	Dipeptide transport system permease protein DppB	binding-protein-dependent transport systems inner membrane component	2.54e-219	2.54e-219	T3h_vs_AP+Ec	0.605105	1.6246e-09	10	TRUE	FALSE
Q6MKE7	Bd2449	Cytidine deaminase	This enzyme scavenges exogenous and endogenous cytidine and 2'-deoxycytidine for UMP synthesis	3.48e-94	3.48e-94	T4h_vs_AP+Ec	0.604709	1.66066e-09	5	TRUE	FALSE
Q6MKY5	Bd2241	Glutamate synthase	Belongs to the glutamate synthase family	0.0	0.0	T4h_vs_AP+Ec	0.60441	4.09264e-06	19	TRUE	FALSE
Q6MMK1	Bd1627	3-hydroxy-3-methylglutaryl coenzyme A reductase	Belongs to the HMG-CoA reductase family	6.32e-310	6.32e-310	T1h_vs_AP+Ec	0.604328	3.84422e-06	17	TRUE	FALSE
Q6MR60	Bd0239	30S ribosomal protein S21	Belongs to the bacterial ribosomal protein bS21 family	5.59e-37	5.59e-37	T4h_vs_AP+Ec	0.604292	8.08395e-12	10	TRUE	FALSE
Q6MGR8	Bd3854	Deoxyribose-phosphate aldolase	Catalyzes a reversible aldol reaction between acetaldehyde and D-glyceraldehyde 3-phosphate to generate 2-deoxy- D-ribose 5-phosphate	4.64e-150	4.64e-150	T7h_vs_AP+Ec	0.604033	6.48871e-11	12	TRUE	FALSE
Q6MPV3	Bd0737	Putative esterase/lipase	alpha/beta hydrolase fold	0.0	0.0	T6h_vs_AP+Ec	0.603345	9.81504e-08	21	TRUE	FALSE
Q6MGT0	Bd3842	Outer membrane lipoprotein carrier protein	Participates in the translocation of lipoproteins from the inner membrane to the outer membrane. Only forms a complex with a lipoprotein if the residue after the N-terminal Cys is not an aspartate (The Asp acts as a targeting signal to indicate that the lipoprotein should stay in the inner membrane)	1.34e-147	1.34e-147	T1h_vs_AP+Ec	0.603234	5.25984e-08	14	TRUE	FALSE
Q6MQV6	Bd0348	Acyltransferase	Phosphate acyltransferases	4.01e-186	4.01e-186	T5h_vs_AP+Ec	0.603224	9.06462e-06	5	TRUE	TRUE
Q6MPS2	Bd0772	Uncharacterized protein	SdiA-regulated	2.49e-186	2.49e-186	T4h_vs_AP+Ec	0.603138	0.000358293	4	TRUE	FALSE
Q6MQZ6	Bd0305	Quinone oxidoreductase	alcohol dehydrogenase	9.35e-228	9.35e-228	T6h_vs_AP+Ec	0.602922	7.97276e-10	12	TRUE	FALSE
Q6MII8	Bd3169	Uncharacterized protein	-	#N/A	#N/A	T3h_vs_AP+Ec	0.601803	0.0380915	8	TRUE	FALSE
Q6MQP6	Bd0414	Uncharacterized protein	Has lipid A 3-O-deacylase activity. Hydrolyzes the ester bond at the 3 position of lipid A, a bioactive component of lipopolysaccharide (LPS), thereby releasing the primary fatty acyl moiety	1.89e-171	1.89e-171	T15m_vs_AP+Ec	0.601716	0.0456488	12	TRUE	FALSE
Q6MMB7	Bd1719	Uncharacterized protein	Cysteine rich repeat	4.14e-90	4.14e-90	T7h_vs_AP+Ec	0.601615	6.36968e-10	5	TRUE	FALSE
Q6MQY4	Bd0318	Uncharacterized protein	-	#N/A	#N/A	T4h_vs_AP+Ec	0.601538	0.0194919	2	TRUE	FALSE
Q6MRI5	Bd0094	Uncharacterized protein	-	#N/A	#N/A	T7h_vs_AP+Ec	0.601523	2.20076e-05	4	TRUE	TRUE
Q6MLR4	Bd1942	GTPase Era	An essential GTPase that binds both GDP and GTP, with rapid nucleotide exchange. Plays a role in 16S rRNA processing and 30S ribosomal subunit biogenesis and possibly also in cell cycle regulation and energy metabolism	1.85e-211	1.85e-211	T45m_vs_AP+Ec	0.601488	1.72965e-12	19	TRUE	FALSE
Q6MMB3	Bd1723	Putative octaprenyl-diphosphate synthase	Belongs to the FPP GGPP synthase family	1.99e-235	1.99e-235	T7h_vs_AP+Ec	0.601472	0.000133941	7	TRUE	FALSE
Q6MR65	Bd0234	Anthranilate synthase component II	glutamine amidotransferases	4.35e-198	4.35e-198	T15m_vs_AP+Ec	0.601406	0.000262496	9	TRUE	TRUE
Q6MJ34	Bd2952	30S ribosomal protein S11	Located on the platform of the 30S subunit, it bridges several disparate RNA helices of the 16S rRNA. Forms part of the Shine-Dalgarno cleft in the 70S ribosome	9.34e-88	9.34e-88	T2h_vs_AP+Ec	0.601374	7.36435e-09	11	TRUE	FALSE
Q6MLS3	Bd1933	t(6)A37 threonylcarbamoyladenosine biosynthesis protein TsaE	tRNA threonylcarbamoyladenosine modification	3.22e-103	3.22e-103	T7h_vs_AP+Ec	0.60053	0.00135204	5	TRUE	FALSE
Q6MQK5	Bd0461	Multidrug resistance protein	COG0477 Permeases of the major facilitator superfamily	1.19e-279	1.19e-279	T5h_vs_AP+Ec	0.600513	0.000136341	2	TRUE	FALSE
Q6MRL8	Bd0058	Aspartyl/glutamyl-tRNA(Asn/Gln) amidotransferase subunit C	Allows the formation of correctly charged Asn-tRNA(Asn) or Gln-tRNA(Gln) through the transamidation of misacylated Asp- tRNA(Asn) or Glu-tRNA(Gln) in organisms which lack either or both of asparaginyl-tRNA or glutaminyl-tRNA synthetases. The reaction takes place in the presence of glutamine and ATP through an activated phospho-Asp-tRNA(Asn) or phospho-Glu-tRNA(Gln)	1.02e-60	1.02e-60	T6h_vs_AP+Ec	0.600502	1.28644e-09	6	TRUE	FALSE
Q6MMZ3	Bd1476	Uncharacterized protein	Interacts with outer membrane receptor proteins that carry out high-affinity binding and energy dependent uptake into the periplasmic space of specific substrates. It could act to transduce energy from the cytoplasmic membrane to specific energy- requiring processes in the outer membrane, resulting in the release into the periplasm of ligands bound by these outer membrane proteins	0.0	0.0	T6h_vs_AP+Ec	0.600137	0.00127101	13	TRUE	FALSE
Q6MQW7	Bd0335	Acetyltransferase	Acetyltransferase (GNAT) domain	2.95e-110	2.95e-110	T7h_vs_AP+Ec	0.599822	3.96436e-06	6	TRUE	FALSE
Q6ML10	Bd2215	Cation-efflux system membrane protein	Cation efflux family	6.31e-202	6.31e-202	T7h_vs_AP+Ec	0.599775	1.571e-05	4	TRUE	FALSE
Q6MJR4	Bd2705	50S ribosomal protein L25	This is one of the proteins that binds to the 5S RNA in the ribosome where it forms part of the central protuberance	3.34e-130	3.34e-130	T5h_vs_AP+Ec	0.598902	1.90643e-13	16	TRUE	FALSE
Q6ML85	Bd2132	Uncharacterized protein	-	#N/A	#N/A	T7h_vs_AP+Ec	0.598808	4.49501e-14	23	TRUE	FALSE
Q6MLR3	Bd1944	GTPase Der	GTPase that plays an essential role in the late steps of ribosome biogenesis	0.0	0.0	T3h_vs_AP+Ec	0.598706	1.5361e-09	38	TRUE	FALSE
Q6MGT3	Bd3839	Uncharacterized protein	-	#N/A	#N/A	T7h_vs_AP+Ec	0.598246	4.47498e-05	6	TRUE	FALSE
Q6MLJ6	Bd2013	Malonyl CoA-acyl carrier protein transacylase	malonyl CoA-acyl carrier protein transacylase	6.86e-229	6.86e-229	T3h_vs_AP+Ec	0.597821	2.60339e-15	21	TRUE	FALSE
Q6MHN0	Bd3510	General secretion pathway protein D	Type ii and iii secretion system protein	8.02e-152	8.02e-152	T4h_vs_AP+Ec	0.597666	1.408e-05	12	TRUE	FALSE
Q6MNL8	Bd1230	Maltoporin	LamB porin	0.0	0.0	T4h_vs_AP+Ec	0.59721	1.35743e-11	20	TRUE	FALSE
Q6MM48	Bd1796	Uncharacterized protein	-	#N/A	#N/A	T5h_vs_AP+Ec	0.596686	6.0047e-06	2	TRUE	FALSE
Q6MPK8	Bd0844	ABC-type transporter, periplasmic domain	Bacterial extracellular solute-binding proteins, family 3	2.52e-199	2.52e-199	T5h_vs_AP+Ec	0.596491	0.0059845	8	TRUE	FALSE
Q6MP57	Bd1007	PilZ domain-containing protein	PilZ domain	5.23e-125	5.23e-125	T7h_vs_AP+Ec	0.596164	1.96126e-05	10	TRUE	FALSE
Q6MIA6	Bd3260	Putative transmembrane protein	Protein of unknown function (DUF2892)	5.12e-46	5.12e-46	T15m_vs_AP+Ec	0.596121	0.00819507	2	TRUE	FALSE
Q6MGW7	Bd3802	Uncharacterized protein	-	#N/A	#N/A	T7h_vs_AP+Ec	0.595881	8.14275e-07	7	TRUE	FALSE
Q6MLN2	Bd1975	Putative Zn-dependent protease	PFAM peptidase M50	2.92e-153	2.92e-153	T7h_vs_AP+Ec	0.595522	0.000431924	4	TRUE	TRUE
Q6MKH9	Bd2411	(DCTP deaminase), deoxycytidine triphosphate deaminase	Deoxycytidine triphosphate deaminase	1.24e-131	1.24e-131	T4h_vs_AP+Ec	0.595363	2.5033e-09	8	TRUE	FALSE
Q6MPB8	Bd0940	30S ribosomal protein S18	Binds as a heterodimer with protein S6 to the central domain of the 16S rRNA, where it helps stabilize the platform of the 30S subunit	3.52e-57	3.52e-57	T2h_vs_AP+Ec	0.594507	7.6742e-09	13	TRUE	FALSE
Q6MPV6	Bd0734	Carbohydrate kinase, PfkB family	PFAM PfkB domain protein	9.24e-216	9.24e-216	T1h_vs_AP+Ec	0.594475	1.51003e-11	17	TRUE	FALSE
Q6ML96	Bd2120	Ribosome maturation factor RimM	ribosome binding	1.34e-121	1.34e-121	T45m_vs_AP+Ec	0.594253	3.20053e-08	8	TRUE	FALSE
Q6MQV1	Bd0355	Putative arsenate reductase	Belongs to the ArsC family	2.04e-79	2.04e-79	T3h_vs_AP+Ec	0.594232	4.11999e-11	11	TRUE	FALSE
Q6MPN7	Bd0811	Transcriptional regulator, AraC family	Bacterial transcription activator, effector binding domain	2.38e-114	2.38e-114	T3h_vs_AP+Ec	0.593616	8.07593e-08	9	TRUE	FALSE
Q6MRR3	Bd0009	ATP synthase subunit a	it plays a direct role in the translocation of protons across the membrane	2.21e-157	2.21e-157	T3h_vs_AP+Ec	0.593327	3.12069e-07	3	TRUE	FALSE
Q6MLM1	Bd1986	Methyltransf_30 domain-containing protein	S-adenosyl-L-methionine-dependent methyltransferase	5.67e-180	5.67e-180	T6h_vs_AP+Ec	0.593135	1.39907e-06	7	TRUE	FALSE
Q6MJC2	Bd2859	PMT_2 domain-containing protein	Dolichyl-phosphate-mannose-protein mannosyltransferase	0.0	0.0	T6h_vs_AP+Ec	0.592899	2.90478e-06	6	TRUE	FALSE
Q6MLM1	Bd1986	Methyltransf_30 domain-containing protein	S-adenosyl-L-methionine-dependent methyltransferase	5.67e-180	5.67e-180	T7h_vs_AP+Ec	0.592736	1.52755e-06	7	TRUE	FALSE
Q6MMJ8	Bd1630	Mvk protein	GHMP kinases N terminal domain	7.94e-218	7.94e-218	T5h_vs_AP+Ec	0.592411	3.2257e-07	11	TRUE	FALSE
Q6MQH1	Bd0496	Uncharacterized protein	-	#N/A	#N/A	T15m_vs_AP+Ec	0.591642	0.498013	1	FALSE	TRUE
Q6MJ25	Bd2964	50S ribosomal protein L5	This is 1 of the proteins that binds and probably mediates the attachment of the 5S RNA into the large ribosomal subunit, where it forms part of the central protuberance. In the 70S ribosome it contacts protein S13 of the 30S subunit (bridge B1b), connecting the 2 subunits	1.69e-125	1.69e-125	T2h_vs_AP+Ec	0.5908	1.09723e-16	24	TRUE	FALSE
Q6MGS5	Bd3847	GTPase Obg	An essential GTPase which binds GTP, GDP and possibly (p)ppGpp with moderate affinity, with high nucleotide exchange rates and a fairly low GTP hydrolysis rate. Plays a role in control of the cell cycle, stress response, ribosome biogenesis and in those bacteria that undergo differentiation, in morphogenesis control	1.67e-251	1.67e-251	T4h_vs_AP+Ec	0.590784	4.80753e-13	17	TRUE	FALSE
Q6MLR8	Bd1938	Cysteine desulfurase	Catalyzes the removal of elemental sulfur atoms from cysteine to produce alanine	6.53e-291	6.53e-291	T3h_vs_AP+Ec	0.589993	0.000176256	16	TRUE	FALSE
Q6MPZ6	Bd0692	Glycine dehydrogenase (decarboxylating)	The glycine cleavage system catalyzes the degradation of glycine. The P protein binds the alpha-amino group of glycine through its pyridoxal phosphate cofactor	0.0	0.0	T5h_vs_AP+Ec	0.589541	7.18745e-13	48	TRUE	FALSE
Q6MI39	Bd3336	A rare lipoprotein A	Lytic transglycosylase with a strong preference for naked glycan strands that lack stem peptides	2.19e-184	2.19e-184	T7h_vs_AP+Ec	0.5895	7.09019e-12	27	TRUE	FALSE
Q6MQW6	Bd0336	Peptidyl-prolyl cis-trans isomerase	Peptidyl-prolyl cis-trans	2.22e-108	2.22e-108	T2h_vs_AP+Ec	0.589102	8.48198e-08	12	TRUE	FALSE
Q6MKK7	Bd2381	Uncharacterized protein	-	#N/A	#N/A	T45m_vs_AP+Ec	0.588696	0.000185069	11	TRUE	TRUE
Q6MI60	Bd3310	Uncharacterized protein	-	#N/A	#N/A	T7h_vs_AP+Ec	0.588529	0.000950224	7	TRUE	TRUE
Q6MMB2	Bd1724	Phytoene dehydrogenase	PFAM FAD dependent oxidoreductase	0.0	0.0	T3h_vs_AP+Ec	0.588339	1.00782e-08	28	TRUE	FALSE
Q6MNJ0	Bd1264	3-isopropylmalate dehydrogenase	Dehydrogenase	5.71e-237	5.71e-237	T3h_vs_AP+Ec	0.588255	9.92079e-20	17	TRUE	FALSE
Q6MNE8	Bd1310	Glutaredoxin	Has a glutathione-disulfide oxidoreductase activity in the presence of NADPH and glutathione reductase. Reduces low molecular weight disulfides and proteins	6.97e-68	6.97e-68	T3h_vs_AP+Ec	0.588157	1.46608e-09	10	TRUE	FALSE
Q6MKV5	Bd2272	Spb1 gene forserine protease (AJ428902) related protein	Redoxin	3.13e-133	3.13e-133	T3h_vs_AP+Ec	0.588033	0.00192117	7	TRUE	FALSE
Q6MLT5	Bd1920	Uncharacterized protein	-	#N/A	#N/A	T7h_vs_AP+Ec	0.587569	1.02185e-07	4	TRUE	FALSE
Q6MI20	Bd3359	Histidine kinase	Transduction Histidine Kinase	0.0	0.0	T7h_vs_AP+Ec	0.587074	6.83839e-08	29	TRUE	FALSE
P62227	Bd2122	30S ribosomal protein S16	Belongs to the bacterial ribosomal protein bS16 family	6.63e-52	6.63e-52	T6h_vs_AP+Ec	0.587037	3.23028e-10	19	TRUE	FALSE
Q6MKT9	Bd2293	Uncharacterized protein	-	#N/A	#N/A	T7h_vs_AP+Ec	0.586852	0.0040519	5	TRUE	TRUE
Q6MK73	Bd2538	Uncharacterized protein	-	#N/A	#N/A	T15m_vs_AP+Ec	0.586843	0.000398275	24	TRUE	FALSE
Q6MM53	Bd1791	Uncharacterized protein	-	#N/A	#N/A	T4h_vs_AP+Ec	0.586311	0.00025061	7	TRUE	FALSE
Q6MHB7	Bd3633	Asparaginase	PFAM Asparaginase	5.29e-121	5.29e-121	T5h_vs_AP+Ec	0.586242	0.00302533	8	TRUE	FALSE
Q6MID2	Bd3230	Thymidylate synthase	Catalyzes the reductive methylation of 2'-deoxyuridine- 5'-monophosphate (dUMP) to 2'-deoxythymidine-5'-monophosphate (dTMP) while utilizing 5,10-methylenetetrahydrofolate (mTHF) as the methyl donor and reductant in the reaction, yielding dihydrofolate (DHF) as a by-product. This enzymatic reaction provides an intracellular de novo source of dTMP, an essential precursor for DNA biosynthesis	1.71e-201	1.71e-201	T5h_vs_AP+Ec	0.586226	2.22168e-08	19	TRUE	FALSE
Q6MJK7	Bd2769	Putative outer membrane protein	Belongs to the ompA family	2.84e-116	2.84e-116	T3h_vs_AP+Ec	0.586045	2.35662e-10	13	TRUE	FALSE
Q6MM73	Bd1769	ABC transporter ATP-binding protein	ABC transporter	2.61e-173	2.61e-173	T5h_vs_AP+Ec	0.585871	0.000296901	9	TRUE	FALSE
Q6MNL8	Bd1230	Maltoporin	LamB porin	0.0	0.0	T2h_vs_AP+Ec	0.585518	5.5661e-11	20	TRUE	FALSE
Q6MRA7	Bd0184	Uncharacterized protein	Transcriptional regulator	5.3e-104	5.3e-104	T2h_vs_AP+Ec	0.585309	0.000184488	5	TRUE	FALSE
Q6MNL0	Bd1238	HTH_8 domain-containing protein	Bacterial regulatory protein, Fis family	1.55e-95	1.55e-95	T6h_vs_AP+Ec	0.58504	6.84236e-07	12	TRUE	FALSE
Q6MIU1	Bd3057	Similar to transcriptional regulator (MarR family)	Transcriptional regulator, MarR family	6.15e-116	6.15e-116	T4h_vs_AP+Ec	0.584999	6.58357e-07	6	TRUE	FALSE
Q6MHQ9	Bd3481	Secreted trypsin-like serine protease	Trypsin-like serine protease	2.03e-222	2.03e-222	T45m_vs_AP+Ec	0.584495	0.00171364	7	TRUE	FALSE
Q6MLB9	Bd2095	Probable acetyl-CoA acetyltransferase	Belongs to the thiolase family	2.32e-279	2.32e-279	T2h_vs_AP+Ec	0.584004	1.53002e-10	32	TRUE	FALSE
Q6MID2	Bd3230	Thymidylate synthase	Catalyzes the reductive methylation of 2'-deoxyuridine- 5'-monophosphate (dUMP) to 2'-deoxythymidine-5'-monophosphate (dTMP) while utilizing 5,10-methylenetetrahydrofolate (mTHF) as the methyl donor and reductant in the reaction, yielding dihydrofolate (DHF) as a by-product. This enzymatic reaction provides an intracellular de novo source of dTMP, an essential precursor for DNA biosynthesis	1.71e-201	1.71e-201	T4h_vs_AP+Ec	0.583971	1.76549e-08	19	TRUE	FALSE
Q6MPA8	Bd0950	UDP-3-O-acylglucosamine N-acyltransferase	Catalyzes the N-acylation of UDP-3-O-acylglucosamine using 3-hydroxyacyl-ACP as the acyl donor. Is involved in the biosynthesis of lipid A, a phosphorylated glycolipid that anchors the lipopolysaccharide to the outer membrane of the cell	3.62e-175	3.62e-175	T3h_vs_AP+Ec	0.583315	1.85902e-14	13	TRUE	FALSE
Q6MQL8	Bd0447	Putative dimethyladenosine transferase	Methyltransferase domain	2.99e-145	2.99e-145	T15m_vs_AP+Ec	0.583229	0.0286272	2	TRUE	TRUE
P60809	Bd2507	Lipoate-protein ligase A	Catalyzes both the ATP-dependent activation of exogenously supplied lipoate to lipoyl-AMP and the transfer of the activated lipoyl onto the lipoyl domains of lipoate-dependent enzymes	3.13e-253	3.13e-253	T3h_vs_AP+Ec	0.582664	3.39499e-09	16	TRUE	FALSE
Q6MJ31	Bd2956	50S ribosomal protein L15	Binds to the 23S rRNA	6.79e-95	6.79e-95	T4h_vs_AP+Ec	0.582483	4.68185e-14	18	TRUE	FALSE
Q6MHF5	Bd3594	Gst protein	Glutathione S-transferase, C-terminal domain	9.93e-155	9.93e-155	T5h_vs_AP+Ec	0.581761	0.000573244	8	TRUE	FALSE
Q6MQC1	Bd0554	Uncharacterized protein	Putative zinc- or iron-chelating domain	5.09e-120	5.09e-120	T2h_vs_AP+Ec	0.580706	6.13003e-09	5	TRUE	FALSE
Q6MKC3	Bd2478	Alanine dehydrogenase	Belongs to the AlaDH PNT family	5.29e-262	5.29e-262	T2h_vs_AP+Ec	0.580531	1.88152e-07	29	TRUE	FALSE
Q6MH29	Bd3734	Uncharacterized protein	ADP-ribosylation factor family	8.86e-139	8.86e-139	T7h_vs_AP+Ec	0.580202	1.19583e-12	16	TRUE	FALSE
Q6MHD4	Bd3616	S-adenosylmethionine decarboxylase proenzyme	Catalyzes the irreversible transfer of a propylamine group from the amino donor S-adenosylmethioninamine (decarboxy- AdoMet) to putrescine (1,4-diaminobutane) to yield spermidine	0.0	0.0	T4h_vs_AP+Ec	0.579886	1.87692e-07	14	TRUE	FALSE
Q6MQK0	Bd0466	Pyridoxal phosphate homeostasis protein	Pyridoxal 5'-phosphate (PLP)-binding protein, which is involved in PLP homeostasis	1.1e-152	1.1e-152	T15m_vs_AP+Ec	0.579413	0.00131641	6	TRUE	FALSE
Q6MJL2	Bd2763	Biotin--synthetase	Biotin/lipoate A/B protein ligase family	2.92e-182	2.92e-182	T6h_vs_AP+Ec	0.579165	1.17455e-10	11	TRUE	FALSE
Q6ML51	Bd2170	Putative hemolysins	CBS domain containing protein	1.51e-237	1.51e-237	T5h_vs_AP+Ec	0.578666	0.0276497	9	TRUE	FALSE
Q6MKQ0	Bd2337	Thiosulfate sulfurtransferase	Rhodanese Homology Domain	2.15e-199	2.15e-199	T3h_vs_AP+Ec	0.578406	1.35974e-05	20	TRUE	FALSE
Q6MHP8	Bd3492	1,4-dihydroxy-2-naphthoyl-CoA synthase	Belongs to the enoyl-CoA hydratase isomerase family. MenB subfamily	3.52e-223	3.52e-223	T3h_vs_AP+Ec	0.578012	2.98555e-12	17	TRUE	FALSE
Q6MKI1	Bd2409	Chemotaxis resonse regulator CheY	cheY-homologous receiver domain	2.65e-89	2.65e-89	T7h_vs_AP+Ec	0.577702	3.89405e-06	5	TRUE	FALSE
Q6MMW8	Bd1505	Acetoacetate metabolism regulatory protein atoC	PFAM sigma-54 factor interaction domain-containing protein	0.0	0.0	T3h_vs_AP+Ec	0.577673	6.47996e-13	23	TRUE	FALSE
Q6MKW8	Bd2259	Carbonic anhydrase	Reversible hydration of carbon dioxide	3.71e-182	3.71e-182	T6h_vs_AP+Ec	0.576498	5.81867e-07	7	TRUE	FALSE
Q6MH58	Bd3700	DUF4423 domain-containing protein	Domain of unknown function (DUF4423)	2.31e-245	2.31e-245	T2h_vs_AP+Ec	0.57636	0.0425942	16	TRUE	FALSE
Q6MRF6	Bd0131	Succinylglutamic semialdehyde dehydrogenase	Succinylglutamic semialdehyde dehydrogenase	0.0	0.0	T5h_vs_AP+Ec	0.576057	1.08434e-15	31	TRUE	FALSE
Q6MPH5	Bd0879	5-oxoprolyl-peptidase	Removes 5-oxoproline from various penultimate amino acid residues except L-proline	1.2e-145	1.2e-145	T7h_vs_AP+Ec	0.576054	0.0030502	4	TRUE	FALSE
Q6MMJ9	Bd1629	Diphosphomevalonate decarboxylase	decarboxylase	2.53e-241	2.53e-241	T3h_vs_AP+Ec	0.575923	3.43418e-12	15	TRUE	FALSE
Q6MP05	Bd1066	30S ribosomal protein S1	thus facilitating recognition of the initiation point. It is needed to translate mRNA with a short Shine-Dalgarno (SD) purine-rich sequence	0.0	0.0	T3h_vs_AP+Ec	0.575687	8.84237e-15	67	TRUE	FALSE
Q6MRL0	Bd0068	50S ribosomal protein L31 type B	50S ribosomal protein L31	1.29e-53	1.29e-53	T3h_vs_AP+Ec	0.575458	1.39212e-13	8	TRUE	FALSE
Q6MNX7	Bd1100	Uncharacterized protein	-	#N/A	#N/A	T7h_vs_AP+Ec	0.575273	1.62573e-07	8	TRUE	FALSE
Q6MPJ7	Bd0856	Carbamoyl-phosphate synthase small chain	Belongs to the CarA family	9.14e-265	9.14e-265	T3h_vs_AP+Ec	0.575175	5.77681e-07	13	TRUE	FALSE
Q6MR28	Bd0273	Uncharacterized protein	-	#N/A	#N/A	T7h_vs_AP+Ec	0.575095	2.24495e-07	6	TRUE	FALSE
Q6MMB7	Bd1719	Uncharacterized protein	Cysteine rich repeat	4.14e-90	4.14e-90	T6h_vs_AP+Ec	0.575013	1.84812e-09	5	TRUE	FALSE
Q6MHQ4	Bd3485	Menaquinone-specific isochorismate synthase	Isochorismate synthase	4.38e-267	4.38e-267	T3h_vs_AP+Ec	0.574686	0.000894188	12	TRUE	FALSE
Q6MRA7	Bd0184	Uncharacterized protein	Transcriptional regulator	5.3e-104	5.3e-104	T4h_vs_AP+Ec	0.573945	0.000150933	5	TRUE	FALSE
Q6MJR5	Bd2704	Ribose-phosphate pyrophosphokinase	Involved in the biosynthesis of the central metabolite phospho-alpha-D-ribosyl-1-pyrophosphate (PRPP) via the transfer of pyrophosphoryl group from ATP to 1-hydroxyl of ribose-5-phosphate (Rib-5-P)	6.06e-223	6.06e-223	T4h_vs_AP+Ec	0.573383	6.27226e-14	19	TRUE	FALSE
Q6MLD0	Bd2082	Bacterial transferase family protein	transferase hexapeptide	2.3e-100	2.3e-100	T4h_vs_AP+Ec	0.57323	9.94327e-12	7	TRUE	FALSE
Q6MPA8	Bd0950	UDP-3-O-acylglucosamine N-acyltransferase	Catalyzes the N-acylation of UDP-3-O-acylglucosamine using 3-hydroxyacyl-ACP as the acyl donor. Is involved in the biosynthesis of lipid A, a phosphorylated glycolipid that anchors the lipopolysaccharide to the outer membrane of the cell	3.62e-175	3.62e-175	T6h_vs_AP+Ec	0.573011	1.07001e-13	13	TRUE	FALSE
Q6MKL6	Bd2372	Hypothetical abductin-like protein	Interacts with outer membrane receptor proteins that carry out high-affinity binding and energy dependent uptake into the periplasmic space of specific substrates. It could act to transduce energy from the cytoplasmic membrane to specific energy- requiring processes in the outer membrane, resulting in the release into the periplasm of ligands bound by these outer membrane proteins	3.94e-252	3.94e-252	T6h_vs_AP+Ec	0.572855	0.000312265	15	TRUE	FALSE
Q6MLZ9	Bd1852	Uncharacterized protein	Belongs to the enoyl-CoA hydratase isomerase family	2.58e-183	2.58e-183	T4h_vs_AP+Ec	0.572797	3.12686e-15	19	TRUE	FALSE
Q6MHA1	Bd3651	Uncharacterized protein	-	#N/A	#N/A	T4h_vs_AP+Ec	0.572696	2.28208e-05	2	TRUE	FALSE
Q6MKK7	Bd2381	Uncharacterized protein	-	#N/A	#N/A	T1h_vs_AP+Ec	0.572328	0.000199872	11	TRUE	TRUE
Q6MI44	Bd3330	UPF0337 protein Bd3330	Belongs to the UPF0337 (CsbD) family	3.2e-60	3.2e-60	T6h_vs_AP+Ec	0.571743	0.234768	7	FALSE	FALSE
Q6MM00	Bd1850	3-hydroxybutyryl-CoA dehydrogenase	PFAM 3-hydroxyacyl-CoA dehydrogenase	1.4e-202	1.4e-202	T5h_vs_AP+Ec	0.571607	3.22224e-10	18	TRUE	FALSE
Q6MNP2	Bd1201	Isovaleryl-CoA dehydrogenase	PFAM acyl-CoA dehydrogenase domain protein	0.0	0.0	T3h_vs_AP+Ec	0.571573	4.72556e-13	23	TRUE	FALSE
Q6MKA6	Bd2500	2-methylcitrate dehydratase	2-methylcitrate dehydratase	0.0	0.0	T4h_vs_AP+Ec	0.571407	9.80935e-13	42	TRUE	FALSE
Q6ML27	Bd2195	Uncharacterized protein	-	#N/A	#N/A	T6h_vs_AP+Ec	0.570744	0.000158189	7	TRUE	FALSE
Q6MHG2	Bd3584	Uncharacterized protein	Thiopurine S-methyltransferase (TPMT)	5.27e-264	5.27e-264	T6h_vs_AP+Ec	0.570727	2.47442e-08	6	TRUE	FALSE
Q6MJ68	Bd2915	Uncharacterized protein	-	#N/A	#N/A	T5h_vs_AP+Ec	0.569865	1.84767e-06	3	TRUE	FALSE
Q6MP02	Bd1069	Hit family hydrolase	PFAM Histidine triad (HIT) protein	4.09e-121	4.09e-121	T7h_vs_AP+Ec	0.569662	6.38691e-09	6	TRUE	FALSE
Q6MNK1	Bd1251	Bifunctional protein PutA	Oxidizes proline to glutamate for use as a carbon and nitrogen source	0.0	0.0	T5h_vs_AP+Ec	0.56952	1.1369e-11	68	TRUE	FALSE
Q6MJ16	Bd2974	50S ribosomal protein L23	One of the early assembly proteins it binds 23S rRNA. One of the proteins that surrounds the polypeptide exit tunnel on the outside of the ribosome. Forms the main docking site for trigger factor binding to the ribosome	1.3e-58	1.3e-58	T5h_vs_AP+Ec	0.569361	6.07053e-08	10	TRUE	FALSE
Q6MRL3	Bd0064	PilZ domain-containing protein	PilZ domain	9.25e-82	9.25e-82	T5h_vs_AP+Ec	0.56929	0.000272359	5	TRUE	FALSE
Q6MH01	Bd3764	Trigger factor	Involved in protein export. Acts as a chaperone by maintaining the newly synthesized protein in an open conformation. Functions as a peptidyl-prolyl cis-trans isomerase	2.9e-310	2.9e-310	T5h_vs_AP+Ec	0.569159	9.18795e-15	51	TRUE	FALSE
Q6MP67	Bd0997	Uncharacterized protein	-	#N/A	#N/A	T4h_vs_AP+Ec	0.56908	0.0575916	2	FALSE	TRUE
Q6MIQ7	Bd3094	Uncharacterized protein	-	#N/A	#N/A	T3h_vs_AP+Ec	0.569005	4.2525e-05	8	TRUE	FALSE
Q6MJ86	Bd2897	Ribonuclease BN	ribonuclease BN	2.03e-167	2.03e-167	T7h_vs_AP+Ec	0.568862	6.78172e-06	4	TRUE	FALSE
Q6MPW9	Bd0720	ADP-heptose synthase	Catalyzes the ADP transfer from ATP to D-glycero-beta-D- manno-heptose 1-phosphate, yielding ADP-D-glycero-beta-D-manno- heptose	1.52e-241	1.52e-241	T5h_vs_AP+Ec	0.568579	3.35509e-16	19	TRUE	FALSE
Q6MLN7	Bd1970	Uncharacterized protein	-	#N/A	#N/A	T6h_vs_AP+Ec	0.568319	0.00138326	7	TRUE	FALSE
Q6MJ27	Bd2962	50S ribosomal protein L6	This protein binds to the 23S rRNA, and is important in its secondary structure. It is located near the subunit interface in the base of the L7 L12 stalk, and near the tRNA binding site of the peptidyltransferase center	6.84e-121	6.84e-121	T3h_vs_AP+Ec	0.568123	4.86937e-13	19	TRUE	FALSE
Q6MKK7	Bd2381	Uncharacterized protein	-	#N/A	#N/A	T30m_vs_AP+Ec	0.567866	0.000417659	11	TRUE	TRUE
Q6MR59	Bd0240	Uncharacterized protein	Yqey-like protein	2.34e-92	2.34e-92	T3h_vs_AP+Ec	0.56775	5.07118e-16	15	TRUE	FALSE
Q6MI39	Bd3336	A rare lipoprotein A	Lytic transglycosylase with a strong preference for naked glycan strands that lack stem peptides	2.19e-184	2.19e-184	T6h_vs_AP+Ec	0.567592	2.0884e-11	27	TRUE	FALSE
Q6MM06	Bd1842	Uncharacterized protein	-	#N/A	#N/A	T7h_vs_AP+Ec	0.567494	0.00327484	5	TRUE	FALSE
Q6MMJ8	Bd1630	Mvk protein	GHMP kinases N terminal domain	7.94e-218	7.94e-218	T2h_vs_AP+Ec	0.567297	1.06357e-06	11	TRUE	FALSE
Q6MM70	Bd1773	ABC transporter solute-binding protein-amino acid transport	amino acid transport	4.33e-191	4.33e-191	T6h_vs_AP+Ec	0.56681	0.000319568	12	TRUE	FALSE
Q6MMY0	Bd1491	Lipoprotein-releasing system ATP-binding protein LolD	Part of the ABC transporter complex LolCDE involved in the translocation of mature outer membrane-directed lipoproteins, from the inner membrane to the periplasmic chaperone, LolA. Responsible for the formation of the LolA-lipoprotein complex in an ATP-dependent manner	1.83e-156	1.83e-156	T6h_vs_AP+Ec	0.566469	9.53521e-12	9	TRUE	FALSE
Q6MRI5	Bd0094	Uncharacterized protein	-	#N/A	#N/A	T6h_vs_AP+Ec	0.566464	5.41832e-05	4	TRUE	TRUE
Q6MMT1	Bd1542	Uncharacterized protein	-	#N/A	#N/A	T3h_vs_AP+Ec	0.566367	1.18885e-08	16	TRUE	FALSE
Q6MNI3	Bd1271	Putative periplasmic protease	-	#N/A	#N/A	T4h_vs_AP+Ec	0.566298	2.24982e-14	12	TRUE	FALSE
Q6MKP9	Bd2338	Lysine--tRNA ligase	Belongs to the class-II aminoacyl-tRNA synthetase family	0.0	0.0	T3h_vs_AP+Ec	0.566144	1.48375e-19	42	TRUE	FALSE
Q6MLM1	Bd1986	Methyltransf_30 domain-containing protein	S-adenosyl-L-methionine-dependent methyltransferase	5.67e-180	5.67e-180	T4h_vs_AP+Ec	0.565813	2.05e-06	7	TRUE	FALSE
Q6MM29	Bd1818	Uncharacterized protein	-	#N/A	#N/A	T5h_vs_AP+Ec	0.565794	1.73856e-13	7	TRUE	FALSE
Q6MMF1	Bd1683	Putative N-acetylneuraminic acid synthetase	PFAM N-acetylneuraminic acid synthase	2.28e-250	2.28e-250	T5h_vs_AP+Ec	0.565648	1.80872e-17	26	TRUE	FALSE
Q6MR71	Bd0227	Uncharacterized protein	-	#N/A	#N/A	T6h_vs_AP+Ec	0.564875	9.48375e-15	10	TRUE	FALSE
Q6MKL7	Bd2371	Uncharacterized protein	-	#N/A	#N/A	T6h_vs_AP+Ec	0.564549	0.0152152	16	TRUE	FALSE
Q6MRG5	Bd0120	Uncharacterized protein	-	#N/A	#N/A	T1h_vs_AP+Ec	0.564516	1.90658e-05	8	TRUE	FALSE
Q6MR60	Bd0239	30S ribosomal protein S21	Belongs to the bacterial ribosomal protein bS21 family	5.59e-37	5.59e-37	T2h_vs_AP+Ec	0.564403	1.37923e-10	10	TRUE	FALSE
Q6MLQ6	Bd1951	D-alanyl-D-alanine carboxypeptidease, putative	beta-lactamase	2.16e-267	2.16e-267	T4h_vs_AP+Ec	0.564377	1.00897e-13	18	TRUE	FALSE
Q6MJ29	Bd2958	30S ribosomal protein S5	Located at the back of the 30S subunit body where it stabilizes the conformation of the head with respect to the body	1.98e-95	1.98e-95	T2h_vs_AP+Ec	0.564146	2.40932e-09	14	TRUE	FALSE
Q6MJC2	Bd2859	PMT_2 domain-containing protein	Dolichyl-phosphate-mannose-protein mannosyltransferase	0.0	0.0	T4h_vs_AP+Ec	0.563791	4.43209e-06	6	TRUE	FALSE
Q6ML85	Bd2132	Uncharacterized protein	-	#N/A	#N/A	T6h_vs_AP+Ec	0.563725	2.57757e-13	23	TRUE	FALSE
Q6MQZ6	Bd0305	Quinone oxidoreductase	alcohol dehydrogenase	9.35e-228	9.35e-228	T5h_vs_AP+Ec	0.563662	3.18302e-09	12	TRUE	FALSE
Q6MQ03	Bd0684	Aminomethyltransferase	The glycine cleavage system catalyzes the degradation of glycine	1.36e-269	1.36e-269	T3h_vs_AP+Ec	0.563411	2.40815e-08	19	TRUE	FALSE
Q6MK72	Bd2539	Uncharacterized protein	-	#N/A	#N/A	T45m_vs_AP+Ec	0.563381	0.141496	3	FALSE	TRUE
Q6MGL8	Bd3907	Uncharacterized protein	-	#N/A	#N/A	T7h_vs_AP+Ec	0.563324	1.26918e-07	8	TRUE	FALSE
Q6MJ68	Bd2915	Uncharacterized protein	-	#N/A	#N/A	T4h_vs_AP+Ec	0.563264	1.70663e-06	3	TRUE	FALSE
Q6MHW5	Bd3419	Methylenetetrahydrofolate--tRNA-(uracil-5-)-methyltransferase TrmFO	Catalyzes the folate-dependent formation of 5-methyl- uridine at position 54 (M-5-U54) in all tRNAs	0.0	0.0	T1h_vs_AP+Ec	0.563125	2.08074e-05	19	TRUE	FALSE
Q6MME7	Bd1687	Uncharacterized protein	-	#N/A	#N/A	T5h_vs_AP+Ec	0.562827	1.31219e-11	28	TRUE	FALSE
Q6MKE5	Bd2451	Endo/exonuclease/phosphatase domain-containing protein	Endonuclease Exonuclease Phosphatase	0.0	0.0	T30m_vs_AP+Ec	0.562686	0.000827299	11	TRUE	FALSE
Q6MKT7	Bd2296	Uncharacterized protein	-	#N/A	#N/A	T6h_vs_AP+Ec	0.562016	0.000182109	3	TRUE	FALSE
Q6MLB9	Bd2095	Probable acetyl-CoA acetyltransferase	Belongs to the thiolase family	2.32e-279	2.32e-279	T6h_vs_AP+Ec	0.561938	4.66185e-10	32	TRUE	FALSE
P61720	Bd3037	6,7-dimethyl-8-ribityllumazine synthase	Catalyzes the formation of 6,7-dimethyl-8- ribityllumazine by condensation of 5-amino-6-(D- ribitylamino)uracil with 3,4-dihydroxy-2-butanone 4-phosphate. This is the penultimate step in the biosynthesis of riboflavin	1.21e-109	1.21e-109	T3h_vs_AP+Ec	0.561809	1.0377e-10	9	TRUE	FALSE
Q6MI20	Bd3359	Histidine kinase	Transduction Histidine Kinase	0.0	0.0	T1h_vs_AP+Ec	0.56139	4.22923e-07	29	TRUE	FALSE
Q6MHT0	Bd3459	D-alanyl-D-alanine carboxypeptidase	D-Ala-D-Ala carboxypeptidase 3 (S13) family	0.0	0.0	T3h_vs_AP+Ec	0.561385	0.000456317	21	TRUE	FALSE
Q6MI31	Bd3345	Uncharacterized protein	-	#N/A	#N/A	T1h_vs_AP+Ec	0.561141	5.81169e-06	22	TRUE	FALSE
Q6MJE8	Bd2830	Protein-glutamate O-methyltransferase	Methylation of the membrane-bound methyl-accepting chemotaxis proteins (MCP) to form gamma-glutamyl methyl ester residues in MCP	1.2e-197	1.2e-197	T15m_vs_AP+Ec	0.561085	0.000222923	15	TRUE	FALSE
Q6MLQ5	Bd1952	Mpl protein	Mur ligase, middle domain	0.0	0.0	T3h_vs_AP+Ec	0.560833	1.4419e-15	21	TRUE	FALSE
Q6MRR3	Bd0009	ATP synthase subunit a	it plays a direct role in the translocation of protons across the membrane	2.21e-157	2.21e-157	T4h_vs_AP+Ec	0.560748	9.48675e-07	3	TRUE	FALSE
Q6MKZ0	Bd2236	Queuine tRNA-ribosyltransferase	Catalyzes the base-exchange of a guanine (G) residue with the queuine precursor 7-aminomethyl-7-deazaguanine (PreQ1) at position 34 (anticodon wobble position) in tRNAs with GU(N) anticodons (tRNA-Asp, -Asn, -His and -Tyr). Catalysis occurs through a double-displacement mechanism. The nucleophile active site attacks the C1' of nucleotide 34 to detach the guanine base from the RNA, forming a coval…	4.38e-289	4.38e-289	T1h_vs_AP+Ec	0.56071	1.52566e-07	11	TRUE	FALSE
Q6MHB8	Bd3632	VOC domain-containing protein	Glyoxalase bleomycin resistance protein dioxygenase	1.26e-105	1.26e-105	T6h_vs_AP+Ec	0.560609	0.00165416	8	TRUE	TRUE
Q6MKE7	Bd2449	Cytidine deaminase	This enzyme scavenges exogenous and endogenous cytidine and 2'-deoxycytidine for UMP synthesis	3.48e-94	3.48e-94	T5h_vs_AP+Ec	0.560249	1.58795e-08	5	TRUE	FALSE
Q6MMU2	Bd1531	UMP pyrophosphorylase	Catalyzes the conversion of uracil and 5-phospho-alpha- D-ribose 1-diphosphate (PRPP) to UMP and diphosphate	7.52e-151	7.52e-151	T6h_vs_AP+Ec	0.560221	0.000832707	10	TRUE	FALSE
Q6MHX3	Bd3411	ABC transporter, permease protein	ABC transporter, permease protein	1.93e-172	1.93e-172	T7h_vs_AP+Ec	0.559716	6.45849e-08	6	TRUE	FALSE
Q6MLV3	Bd1901	DUF4423 domain-containing protein	Domain of unknown function (DUF4423)	1.23e-172	1.23e-172	T7h_vs_AP+Ec	0.559568	0.000420478	3	TRUE	FALSE
Q6MLQ5	Bd1952	Mpl protein	Mur ligase, middle domain	0.0	0.0	T7h_vs_AP+Ec	0.559344	5.85973e-15	21	TRUE	FALSE
Q6MPB8	Bd0940	30S ribosomal protein S18	Binds as a heterodimer with protein S6 to the central domain of the 16S rRNA, where it helps stabilize the platform of the 30S subunit	3.52e-57	3.52e-57	T4h_vs_AP+Ec	0.559187	1.72554e-08	13	TRUE	FALSE
Q6MN02	Bd1464	DNA polymerase III, delta subunit	DNA polymerase III, delta' subunit	2.52e-237	2.52e-237	T2h_vs_AP+Ec	0.559125	1.87378e-06	10	TRUE	FALSE
Q6MJ17	Bd2973	50S ribosomal protein L2	One of the primary rRNA binding proteins. Required for association of the 30S and 50S subunits to form the 70S ribosome, for tRNA binding and peptide bond formation. It has been suggested to have peptidyltransferase activity	2.16e-199	2.16e-199	T2h_vs_AP+Ec	0.559047	1.35367e-12	27	TRUE	FALSE
Q6MI28	Bd3349	Co-chaperonin GroES	Binds to Cpn60 in the presence of Mg-ATP and suppresses the ATPase activity of the latter	2.21e-73	2.21e-73	T4h_vs_AP+Ec	0.559034	2.94454e-10	17	TRUE	FALSE
Q6MJ86	Bd2897	Ribonuclease BN	ribonuclease BN	2.03e-167	2.03e-167	T6h_vs_AP+Ec	0.559017	8.3797e-06	4	TRUE	FALSE
Q6MKL3	Bd2375	Adventurous gliding motility protein S	Biopolymer transport protein ExbD/TolR	5.25e-118	5.25e-118	T6h_vs_AP+Ec	0.558932	0.0092278	12	TRUE	FALSE
Q6MKK2	Bd2386	Uncharacterized protein	-	#N/A	#N/A	T3h_vs_AP+Ec	0.558555	2.54551e-15	27	TRUE	FALSE
Q6MLL7	Bd1990	Putative auxin-regulated protein	PFAM GH3 auxin-responsive promoter	0.0	0.0	T2h_vs_AP+Ec	0.558513	0.00021377	14	TRUE	FALSE
Q6MQL8	Bd0447	Putative dimethyladenosine transferase	Methyltransferase domain	2.99e-145	2.99e-145	T45m_vs_AP+Ec	0.558202	0.0153047	2	TRUE	TRUE
Q6MH47	Bd3712	Putative LysR-family transcriptional regulator	LysR substrate binding domain	3.3e-203	3.3e-203	T7h_vs_AP+Ec	0.558119	0.000406833	7	TRUE	FALSE
Q6MH35	Bd3727	Outer membrane lipoprotein Blc	Lipocalin / cytosolic fatty-acid binding protein family	2.28e-137	2.28e-137	T3h_vs_AP+Ec	0.557294	0.00125819	7	TRUE	FALSE
Q6MGS3	Bd3849	50S ribosomal protein L21	This protein binds to 23S rRNA in the presence of protein L20	4.36e-106	4.36e-106	T2h_vs_AP+Ec	0.557195	1.73215e-10	16	TRUE	FALSE
Q6MMU1	Bd1532	Uncharacterized protein	Protein of unknown function (DUF1688)	1.75e-297	1.75e-297	T6h_vs_AP+Ec	0.556528	0.0544257	17	FALSE	FALSE
Q6MJ37	Bd2949	50S ribosomal protein L17	Ribosomal protein L17	1.29e-89	1.29e-89	T4h_vs_AP+Ec	0.55651	9.55527e-13	14	TRUE	FALSE
Q6MI94	Bd3274	D-glycero-beta-D-manno-heptose 1-phosphate adenylyltransferase	Catalyzes the ADP transfer from ATP to D-glycero-beta-D- manno-heptose 1-phosphate, yielding ADP-D-glycero-beta-D-manno- heptose	3.16e-107	3.16e-107	T7h_vs_AP+Ec	0.556172	0.000177844	5	TRUE	FALSE
Q6MKW8	Bd2259	Carbonic anhydrase	Reversible hydration of carbon dioxide	3.71e-182	3.71e-182	T4h_vs_AP+Ec	0.55604	6.83869e-07	7	TRUE	FALSE
Q6MR71	Bd0227	Uncharacterized protein	-	#N/A	#N/A	T5h_vs_AP+Ec	0.555859	9.31018e-15	10	TRUE	FALSE
Q6MPH1	Bd0883	Outer membrane protein	chlorophyll binding	1.24e-260	1.24e-260	T5h_vs_AP+Ec	0.555773	0.0034878	12	TRUE	FALSE
Q6MLI1	Bd2028	NADP-specific glutamate dehydrogenase	Belongs to the Glu Leu Phe Val dehydrogenases family	7.68e-275	7.68e-275	T6h_vs_AP+Ec	0.555547	3.51592e-13	25	TRUE	FALSE
Q6MGS6	Bd3846	Multifunctional fusion protein	Catalyzes the reversible adenylation of nicotinate mononucleotide (NaMN) to nicotinic acid adenine dinucleotide (NaAD)	4.82e-254	4.82e-254	T1h_vs_AP+Ec	0.555506	2.88208e-10	21	TRUE	FALSE
Q6MIJ8	Bd3157	Uncharacterized protein	-	#N/A	#N/A	T7h_vs_AP+Ec	0.555081	6.93946e-05	6	TRUE	FALSE
Q6MQY7	Bd0315	Thiol peroxidase	Thiol-specific peroxidase that catalyzes the reduction of hydrogen peroxide and organic hydroperoxides to water and alcohols, respectively. Plays a role in cell protection against oxidative stress by detoxifying peroxides	8.88e-112	8.88e-112	T4h_vs_AP+Ec	0.554619	3.0671e-11	11	TRUE	FALSE
[truncated: 21,071 more rows]

## Sheet: T15m
Accession	Protein name	NCBI description	EGGnog description	EGGnog evalue	contrast	log2(FC)	FDR	#Unique peptides	significant005	Imputed?
Q6MQN0	Bd0434	Uncharacterized protein	-	#N/A	T15m_vs_AP+Ec	2.85854	4.51055e-16	10	TRUE	FALSE
Q6MIK0	Bd3155	Uncharacterized protein	-	#N/A	T15m_vs_AP+Ec	2.63199	7.2393e-10	2	TRUE	TRUE
Q6MM06	Bd1842	Uncharacterized protein	-	#N/A	T15m_vs_AP+Ec	2.06903	6.19354e-14	5	TRUE	FALSE
Q6MRG6	Bd0119	Flp1_like domain-containing protein	Putative Flagellin, Flp1-like, domain	7.98e-33	T15m_vs_AP+Ec	1.97114	4.09585e-08	3	TRUE	FALSE
Q6MRB8	Bd0172	Uncharacterized protein	-	#N/A	T15m_vs_AP+Ec	1.76268	8.8416e-07	20	TRUE	FALSE
Q6MLH7	Bd2033	Fido domain-containing protein	Fic/DOC family	0.0	T15m_vs_AP+Ec	1.41539	1.34832e-10	49	TRUE	FALSE
Q6MNQ7	Bd1183	Uncharacterized protein	-	#N/A	T15m_vs_AP+Ec	1.38914	5.94756e-10	8	TRUE	FALSE
Q6MJ45	Bd2940	Uncharacterized protein	L,D-transpeptidase catalytic domain	1.02e-203	T15m_vs_AP+Ec	1.22709	2.30242e-06	8	TRUE	TRUE
Q6MIT5	Bd3063	Transcriptional regulator	Sigma-54 interaction domain	9.01e-255	T15m_vs_AP+Ec	1.22158	1.38846e-09	21	TRUE	FALSE
Q6MPH9	Bd0875	Uncharacterized protein	oxidoreductase activity	1.55e-275	T15m_vs_AP+Ec	1.21577	1.53295e-14	9	TRUE	FALSE
Q6MKT1	Bd2302	Uncharacterized protein	-	#N/A	T15m_vs_AP+Ec	1.1821	5.98226e-15	9	TRUE	FALSE
Q6MP71	Bd0993	Putative secreted protein	Belongs to the glycosyl hydrolase 57 family	0.0	T15m_vs_AP+Ec	1.15574	1.42903e-12	20	TRUE	FALSE
Q6MNR2	Bd1176	Uncharacterized protein	ErfK ybiS ycfS ynhG family protein	0.0	T15m_vs_AP+Ec	1.09521	7.97359e-11	33	TRUE	FALSE
Q6MIT6	Bd3062	Uncharacterized protein	-	#N/A	T15m_vs_AP+Ec	1.07681	9.03337e-08	19	TRUE	FALSE
Q6MI02	Bd3380	Uncharacterized protein	-	#N/A	T15m_vs_AP+Ec	1.06589	5.36547e-07	6	TRUE	FALSE
Q6MI31	Bd3345	Uncharacterized protein	-	#N/A	T15m_vs_AP+Ec	1.00045	2.43523e-11	22	TRUE	FALSE
Q6MKG3	Bd2430	Uncharacterized protein	-	#N/A	T15m_vs_AP+Ec	0.996866	6.61305e-05	22	TRUE	FALSE
Q6MP53	Bd1012	Uncharacterized protein	Protein of unknown function (DUF3047)	0.0	T15m_vs_AP+Ec	0.992255	4.08142e-09	58	TRUE	FALSE
Q6MLW4	Bd1889	Uncharacterized protein	toxin-antitoxin pair type II binding	8.75e-90	T15m_vs_AP+Ec	0.953373	3.02807e-05	6	TRUE	TRUE
Q6MKD6	Bd2463	Uncharacterized protein	-	#N/A	T15m_vs_AP+Ec	0.943466	1.69713e-12	9	TRUE	FALSE
Q6MJ61	Bd2922	Uncharacterized protein	IucA IucC family	0.0	T15m_vs_AP+Ec	0.91489	5.04685e-07	21	TRUE	FALSE
Q6MIL8	Bd3137	DUF4953 domain-containing protein	Met-zincin	0.0	T15m_vs_AP+Ec	0.901448	2.42647e-07	83	TRUE	FALSE
Q6MQS8	Bd0382	Uncharacterized protein	-	#N/A	T15m_vs_AP+Ec	0.888487	4.6138e-05	14	TRUE	FALSE
Q6MRB7	Bd0173	Uncharacterized protein	-	#N/A	T15m_vs_AP+Ec	0.844426	2.56786e-07	30	TRUE	FALSE
Q6MIM1	Bd3133	Uncharacterized protein	-	#N/A	T15m_vs_AP+Ec	0.820496	1.08662e-06	7	TRUE	FALSE
Q6MP23	Bd1045	BD_b_sandwich domain-containing protein	-	#N/A	T15m_vs_AP+Ec	0.815781	0.0156663	20	TRUE	FALSE
Q6MQY4	Bd0318	Uncharacterized protein	-	#N/A	T15m_vs_AP+Ec	0.812959	0.0090072	2	TRUE	FALSE
Q6MQP1	Bd0419	Putative Adventurous gliding motility protein V	biopolymer transport protein	8.5e-100	T15m_vs_AP+Ec	0.805255	0.0126596	6	TRUE	TRUE
Q6MIC5	Bd3239	Uncharacterized protein	-	#N/A	T15m_vs_AP+Ec	0.797955	0.000972153	6	TRUE	TRUE
Q6MII1	Bd3176	YkuD domain-containing protein	ErfK ybiS ycfS ynhG family protein	9.89e-200	T15m_vs_AP+Ec	0.796875	0.000144737	17	TRUE	FALSE
Q6MIS5	Bd3073	SLT domain-containing protein	lytic transglycosylase activity	0.0	T15m_vs_AP+Ec	0.774508	0.00559027	11	TRUE	FALSE
Q6MKP3	Bd2345	Protein kinase domain-containing protein	ABC1 family	0.0	T15m_vs_AP+Ec	0.7717	0.109849	11	FALSE	TRUE
Q6MHT0	Bd3459	D-alanyl-D-alanine carboxypeptidase	D-Ala-D-Ala carboxypeptidase 3 (S13) family	0.0	T15m_vs_AP+Ec	0.767195	5.59674e-05	21	TRUE	FALSE
Q6MKK6	Bd2382	Uncharacterized protein	-	#N/A	T15m_vs_AP+Ec	0.746779	0.0590686	24	FALSE	FALSE
Q6MKD5	Bd2464	Uncharacterized protein	Iron-containing redox enzyme	1.52e-157	T15m_vs_AP+Ec	0.735047	8.10746e-08	16	TRUE	FALSE
Q6MQW4	Bd0339	RNA-binding protein	RNA-binding	1.71e-58	T15m_vs_AP+Ec	0.710766	4.95605e-09	10	TRUE	FALSE
Q6MN53	Bd1409	STAS domain-containing protein	-	#N/A	T15m_vs_AP+Ec	0.692824	0.00208009	4	TRUE	FALSE
Q6MJ68	Bd2915	Uncharacterized protein	-	#N/A	T15m_vs_AP+Ec	0.678577	6.56255e-07	3	TRUE	FALSE
Q6MN29	Bd1434	GGDEF domain protein	GGDEF domain	3.94e-291	T15m_vs_AP+Ec	0.661394	4.59203e-10	39	TRUE	FALSE
Q6MPH8	Bd0876	FliG protein	FliG C-terminal domain	1.03e-207	T15m_vs_AP+Ec	0.656242	2.67049e-06	25	TRUE	FALSE
Q6MQP0	Bd0420	Putative adventurous gliding motility protein R	Adventurous gliding motility	1.12e-164	T15m_vs_AP+Ec	0.635909	0.0743149	10	FALSE	FALSE
Q6MH17	Bd3748	Uncharacterized protein	-	#N/A	T15m_vs_AP+Ec	0.625877	0.0165684	7	TRUE	FALSE
Q6MP24	Bd1044	BD_b_sandwich domain-containing protein	-	#N/A	T15m_vs_AP+Ec	0.607409	0.00201238	18	TRUE	FALSE
Q6MQP6	Bd0414	Uncharacterized protein	Has lipid A 3-O-deacylase activity. Hydrolyzes the ester bond at the 3 position of lipid A, a bioactive component of lipopolysaccharide (LPS), thereby releasing the primary fatty acyl moiety	1.89e-171	T15m_vs_AP+Ec	0.601716	0.0456488	12	TRUE	FALSE
Q6MR65	Bd0234	Anthranilate synthase component II	glutamine amidotransferases	4.35e-198	T15m_vs_AP+Ec	0.601406	0.000262496	9	TRUE	TRUE
Q6MIA6	Bd3260	Putative transmembrane protein	Protein of unknown function (DUF2892)	5.12e-46	T15m_vs_AP+Ec	0.596121	0.00819507	2	TRUE	FALSE
Q6MQH1	Bd0496	Uncharacterized protein	-	#N/A	T15m_vs_AP+Ec	0.591642	0.498013	1	FALSE	TRUE
Q6MK73	Bd2538	Uncharacterized protein	-	#N/A	T15m_vs_AP+Ec	0.586843	0.000398275	24	TRUE	FALSE
Q6MQL8	Bd0447	Putative dimethyladenosine transferase	Methyltransferase domain	2.99e-145	T15m_vs_AP+Ec	0.583229	0.0286272	2	TRUE	TRUE
Q6MQK0	Bd0466	Pyridoxal phosphate homeostasis protein	Pyridoxal 5'-phosphate (PLP)-binding protein, which is involved in PLP homeostasis	1.1e-152	T15m_vs_AP+Ec	0.579413	0.00131641	6	TRUE	FALSE
Q6MJE8	Bd2830	Protein-glutamate O-methyltransferase	Methylation of the membrane-bound methyl-accepting chemotaxis proteins (MCP) to form gamma-glutamyl methyl ester residues in MCP	1.2e-197	T15m_vs_AP+Ec	0.561085	0.000222923	15	TRUE	FALSE
Q6MP22	Bd1046	BD_b_sandwich domain-containing protein	-	#N/A	T15m_vs_AP+Ec	0.552582	0.000514068	24	TRUE	FALSE
Q6MIP9	Bd3102	Uncharacterized protein	Thioesterase-like superfamily	9.59e-92	T15m_vs_AP+Ec	0.546724	1.02933e-06	5	TRUE	FALSE
Q6MGU4	Bd3827	Nucleoside diphosphate kinase	Major role in the synthesis of nucleoside triphosphates other than ATP. The ATP gamma phosphate is transferred to the NDP beta phosphate via a ping-pong mechanism, using a phosphorylated active-site intermediate	2.13e-96	T15m_vs_AP+Ec	0.546494	5.61679e-10	15	TRUE	FALSE
Q6MRG5	Bd0120	Uncharacterized protein	-	#N/A	T15m_vs_AP+Ec	0.537858	0.000129267	8	TRUE	FALSE
Q6MMN5	Bd1591	Type II secretion system core protein G	general secretion pathway protein G	1.16e-93	T15m_vs_AP+Ec	0.536754	0.00529938	7	TRUE	FALSE
Q6MQQ9	Bd0401	Uncharacterized protein	-	#N/A	T15m_vs_AP+Ec	0.508508	0.0015221	38	TRUE	FALSE
Q6MPG8	Bd0886	SH3b domain-containing protein	ErfK ybiS ycfS ynhG family protein	0.0	T15m_vs_AP+Ec	0.506532	0.00693693	29	TRUE	FALSE
Q6MJR4	Bd2705	50S ribosomal protein L25	This is one of the proteins that binds to the 5S RNA in the ribosome where it forms part of the central protuberance	3.34e-130	T15m_vs_AP+Ec	0.504981	6.65012e-10	16	TRUE	FALSE
Q6MKT7	Bd2296	Uncharacterized protein	-	#N/A	T15m_vs_AP+Ec	0.502883	0.00313352	3	TRUE	FALSE
Q6MI84	Bd3285	Uncharacterized protein	peptidoglycan turnover	3.44e-282	T15m_vs_AP+Ec	0.501273	0.163315	9	FALSE	FALSE
Q6MQP2	Bd0418	Uncharacterized protein	biopolymer transport protein	1.36e-106	T15m_vs_AP+Ec	0.50028	0.0305334	8	TRUE	FALSE
Q6MHQ7	Bd3483	Predicted hydrolase or acyltransferase	hydrolases or acyltransferases (alpha beta hydrolase superfamily)	4.7e-189	T15m_vs_AP+Ec	0.49604	3.26788e-09	14	TRUE	FALSE
Q6MQA9	Bd0569	Two-component response regulator	Transcriptional regulatory protein, C terminal	5.24e-158	T15m_vs_AP+Ec	0.489025	0.00939634	12	TRUE	FALSE
Q6MJU6	Bd2672	Uncharacterized protein	-	#N/A	T15m_vs_AP+Ec	0.486285	0.000399624	6	TRUE	FALSE
Q6MMS3	Bd1550	30S ribosomal protein S15	Forms an intersubunit bridge (bridge B4) with the 23S rRNA of the 50S subunit in the ribosome	3.39e-55	T15m_vs_AP+Ec	0.482977	3.65847e-05	18	TRUE	FALSE
Q6MP00	Bd1072	Uncharacterized protein	-	#N/A	T15m_vs_AP+Ec	0.482063	3.80041e-08	6	TRUE	FALSE
Q6MPN2	Bd0816	D-alanyl-D-alanine carboxypeptidase	D-Ala-D-Ala carboxypeptidase 3 (S13) family	1.05e-307	T15m_vs_AP+Ec	0.468279	0.000635757	18	TRUE	FALSE
Q6MPA3	Bd0956	Uncharacterized protein	-	#N/A	T15m_vs_AP+Ec	0.465183	0.0026467	11	TRUE	FALSE
Q6MKK7	Bd2381	Uncharacterized protein	-	#N/A	T15m_vs_AP+Ec	0.463266	0.00496108	11	TRUE	TRUE
Q6MHF5	Bd3594	Gst protein	Glutathione S-transferase, C-terminal domain	9.93e-155	T15m_vs_AP+Ec	0.461245	0.0206679	8	TRUE	FALSE
Q6MJE9	Bd2829	Probable chemoreceptor glutamine deamidase CheD	CheD chemotactic sensory transduction	4.32e-110	T15m_vs_AP+Ec	0.453878	0.0034293	7	TRUE	FALSE
Q6MIY6	Bd3008	Phosphoribosylaminoimidazole carboxylase catalytic subunit	Catalyzes the conversion of N5-carboxyaminoimidazole ribonucleotide (N5-CAIR) to 4-carboxy-5-aminoimidazole ribonucleotide (CAIR)	4e-173	T15m_vs_AP+Ec	0.449326	0.0323755	4	TRUE	FALSE
Q6MMK3	Bd1625	50S ribosomal protein L20	Binds directly to 23S ribosomal RNA and is necessary for the in vitro assembly process of the 50S ribosomal subunit. It is not involved in the protein synthesizing functions of that subunit	1.92e-73	T15m_vs_AP+Ec	0.446023	1.60173e-08	12	TRUE	FALSE
Q6MQP4	Bd0416	Hypothetical abductin-like protein	Gram-negative bacterial TonB protein C-terminal	1.06e-279	T15m_vs_AP+Ec	0.445334	0.0768921	12	FALSE	FALSE
Q6MQZ8	Bd0303	Regulator of nucleoside diphosphate kinase	PFAM transcription elongation factor GreA GreB domain protein	1.29e-91	T15m_vs_AP+Ec	0.442162	0.0366974	6	TRUE	FALSE
Q6MHD3	Bd3617	Superoxide dismutase	Destroys radicals which are normally produced within the cells and which are toxic to biological systems	1.36e-151	T15m_vs_AP+Ec	0.437424	6.31718e-05	12	TRUE	FALSE
Q6MJ30	Bd2957	50S ribosomal protein L30	Ribosomal protein L30	1.15e-35	T15m_vs_AP+Ec	0.436853	1.75926e-05	8	TRUE	FALSE
Q6MJ95	Bd2887	Glutaredoxin	Belongs to the glutaredoxin family. Monothiol subfamily	2.21e-70	T15m_vs_AP+Ec	0.435241	0.00128732	3	TRUE	FALSE
Q6MM14	Bd1834	NADP-dependent malate dehydrogenase	malic protein domain protein	3.92e-83	T15m_vs_AP+Ec	0.433782	3.96762e-06	7	TRUE	FALSE
Q6MHJ2	Bd3549	Rhodanese-related sulfurtransferases	Rhodanese Homology Domain	1.28e-82	T15m_vs_AP+Ec	0.427013	0.00149328	4	TRUE	FALSE
Q6MNU7	Bd1136	Uncharacterized protein	Heat shock protein DnaJ domain protein	5.26e-96	T15m_vs_AP+Ec	0.411886	4.46683e-07	9	TRUE	FALSE
Q6MLQ5	Bd1952	Mpl protein	Mur ligase, middle domain	0.0	T15m_vs_AP+Ec	0.409939	9.39076e-10	21	TRUE	FALSE
Q6MLF0	Bd2061	YkuD domain-containing protein	protein conserved in bacteria	2.84e-143	T15m_vs_AP+Ec	0.408888	0.0676935	12	FALSE	FALSE
Q6MMJ0	Bd1639	Integration host factor subunit alpha	This protein is one of the two subunits of integration host factor, a specific DNA-binding protein that functions in genetic recombination as well as in transcriptional and translational control	3.9e-79	T15m_vs_AP+Ec	0.404367	2.16858e-05	10	TRUE	FALSE
Q6MMZ3	Bd1476	Uncharacterized protein	Interacts with outer membrane receptor proteins that carry out high-affinity binding and energy dependent uptake into the periplasmic space of specific substrates. It could act to transduce energy from the cytoplasmic membrane to specific energy- requiring processes in the outer membrane, resulting in the release into the periplasm of ligands bound by these outer membrane proteins	0.0	T15m_vs_AP+Ec	0.402329	0.0757497	13	FALSE	FALSE
Q6MM29	Bd1818	Uncharacterized protein	-	#N/A	T15m_vs_AP+Ec	0.394535	8.15515e-08	7	TRUE	FALSE
Q6MQ24	Bd0663	Chemotaxis protein	Chemotaxis sensory transducer	0.0	T15m_vs_AP+Ec	0.393796	0.000245412	40	TRUE	FALSE
Q6MQP8	Bd0412	Uncharacterized protein	-	#N/A	T15m_vs_AP+Ec	0.39353	0.241027	16	FALSE	FALSE
Q6MMZ6	Bd1473	Uncharacterized protein	-	#N/A	T15m_vs_AP+Ec	0.391715	0.0416146	14	TRUE	FALSE
Q6MJ31	Bd2956	50S ribosomal protein L15	Binds to the 23S rRNA	6.79e-95	T15m_vs_AP+Ec	0.388397	1.51124e-07	18	TRUE	FALSE
Q6MQJ8	Bd0468	Putative peptidoglycan GlcNAc deacetylase	Polysaccharide deacetylase	1.26e-212	T15m_vs_AP+Ec	0.385257	0.025668	8	TRUE	FALSE
Q6MP57	Bd1007	PilZ domain-containing protein	PilZ domain	5.23e-125	T15m_vs_AP+Ec	0.383001	0.0145829	10	TRUE	FALSE
Q6MR85	Bd0210	Uncharacterized protein	-	#N/A	T15m_vs_AP+Ec	0.382644	0.0829125	10	FALSE	FALSE
Q6MQC2	Bd0553	YkuD domain-containing protein	protein conserved in bacteria	9.46e-159	T15m_vs_AP+Ec	0.382112	0.158354	10	FALSE	TRUE
Q6MLJ8	Bd2011	Acyl carrier protein	Carrier of the growing fatty acid chain in fatty acid biosynthesis	5.23e-45	T15m_vs_AP+Ec	0.381086	0.000648548	8	TRUE	FALSE
Q6MRE7	Bd0140	Putative Purine nucleoside phosphorylase	Protein of unknown function (DUF523)	6.47e-95	T15m_vs_AP+Ec	0.378828	0.224082	5	FALSE	FALSE
Q6MRK2	Bd0076	Uncharacterized protein	-	#N/A	T15m_vs_AP+Ec	0.378654	0.187701	2	FALSE	FALSE
Q6MIQ0	Bd3101	Putative transcriptional regulator	Chemotaxis phosphatase CheX	6.77e-219	T15m_vs_AP+Ec	0.37426	0.00636527	14	TRUE	FALSE
P62227	Bd2122	30S ribosomal protein S16	Belongs to the bacterial ribosomal protein bS16 family	6.63e-52	T15m_vs_AP+Ec	0.371123	6.4538e-05	19	TRUE	FALSE
P62432	Bd2991	50S ribosomal protein L11	Forms part of the ribosomal stalk which helps the ribosome interact with GTP-bound translation factors	2.46e-97	T15m_vs_AP+Ec	0.370725	2.61719e-06	15	TRUE	FALSE
Q6MHS9	Bd3460	Uncharacterized protein	Ankyrin repeat	1.91e-110	T15m_vs_AP+Ec	0.367245	0.000769939	12	TRUE	FALSE
Q6MRR3	Bd0009	ATP synthase subunit a	it plays a direct role in the translocation of protons across the membrane	2.21e-157	T15m_vs_AP+Ec	0.367086	0.00365998	3	TRUE	FALSE
Q6MLI1	Bd2028	NADP-specific glutamate dehydrogenase	Belongs to the Glu Leu Phe Val dehydrogenases family	7.68e-275	T15m_vs_AP+Ec	0.366053	3.68645e-07	25	TRUE	FALSE
Q6MIJ4	Bd3162	Putative kinase	Diacylglycerol kinase catalytic domain	1.58e-238	T15m_vs_AP+Ec	0.36395	0.222651	7	FALSE	TRUE
Q6MHA1	Bd3651	Uncharacterized protein	-	#N/A	T15m_vs_AP+Ec	0.36269	0.02109	2	TRUE	FALSE
Q6MJ06	Bd2987	50S ribosomal protein L7/L12	Forms part of the ribosomal stalk which helps the ribosome interact with GTP-bound translation factors. Is thus essential for accurate translation	4.22e-69	T15m_vs_AP+Ec	0.360576	0.000632476	16	TRUE	FALSE
Q6MHM9	Bd3511	LexA repressor	Represses a number of genes involved in the response to DNA damage (SOS response), including recA and lexA. In the presence of single-stranded DNA, RecA interacts with LexA causing an autocatalytic cleavage which disrupts the DNA-binding part of LexA, leading to derepression of the SOS regulon and eventually DNA repair	1.55e-167	T15m_vs_AP+Ec	0.359755	0.02109	9	TRUE	FALSE
Q6MGX3	Bd3796	Cystathionine beta-synthase	Belongs to the cysteine synthase cystathionine beta- synthase family	1.55e-253	T15m_vs_AP+Ec	0.357508	2.52868e-08	23	TRUE	FALSE
Q6MNQ8	Bd1181	Putative periplasmic protein YcbB	Peptidoglycan-binding domain 1 protein	0.0	T15m_vs_AP+Ec	0.354017	0.130052	17	FALSE	FALSE
Q6ML96	Bd2120	Ribosome maturation factor RimM	ribosome binding	1.34e-121	T15m_vs_AP+Ec	0.351985	0.00092984	8	TRUE	FALSE
Q6MPB4	Bd0944	Uncharacterized protein	-	#N/A	T15m_vs_AP+Ec	0.35183	0.0789981	6	FALSE	FALSE
Q6MHT6	Bd3452	Uroporphyrinogen decarboxylase	Catalyzes the decarboxylation of four acetate groups of uroporphyrinogen-III to yield coproporphyrinogen-III	1.62e-255	T15m_vs_AP+Ec	0.351473	0.000541865	24	TRUE	FALSE
Q6MHK9	Bd3532	Hemerythrin domain-containing protein	Hemerythrin HHE cation binding domain	6.98e-95	T15m_vs_AP+Ec	0.346641	0.00798722	15	TRUE	FALSE
Q6MJ16	Bd2974	50S ribosomal protein L23	One of the early assembly proteins it binds 23S rRNA. One of the proteins that surrounds the polypeptide exit tunnel on the outside of the ribosome. Forms the main docking site for trigger factor binding to the ribosome	1.3e-58	T15m_vs_AP+Ec	0.346545	0.00186334	10	TRUE	FALSE
Q6MM00	Bd1850	3-hydroxybutyryl-CoA dehydrogenase	PFAM 3-hydroxyacyl-CoA dehydrogenase	1.4e-202	T15m_vs_AP+Ec	0.345976	0.000144737	18	TRUE	FALSE
Q6MQU0	Bd0370	tRNA (guanine-N(7)-)-methyltransferase	Catalyzes the formation of N(7)-methylguanine at position 46 (m7G46) in tRNA	1.3e-155	T15m_vs_AP+Ec	0.341665	0.00192196	5	TRUE	FALSE
Q6MQP5	Bd0415	Uncharacterized protein	-	#N/A	T15m_vs_AP+Ec	0.340385	0.129615	29	FALSE	FALSE
Q6MJA5	Bd2876	Uncharacterized protein	-	#N/A	T15m_vs_AP+Ec	0.33887	0.319692	4	FALSE	TRUE
Q6MHT9	Bd3449	Glutamate-1-semialdehyde 2,1-aminomutase	PFAM Aminotransferase class-III	1.37e-307	T15m_vs_AP+Ec	0.337237	0.000175667	19	TRUE	FALSE
Q6MJ29	Bd2958	30S ribosomal protein S5	Located at the back of the 30S subunit body where it stabilizes the conformation of the head with respect to the body	1.98e-95	T15m_vs_AP+Ec	0.336192	0.000420119	14	TRUE	FALSE
Q6MMW3	Bd1510	PilT twitching motility protein PilT	Tfp pilus assembly protein pilus retraction ATPase PilT	2.74e-242	T15m_vs_AP+Ec	0.335938	2.67049e-06	20	TRUE	FALSE
Q6MR20	Bd0281	3-oxoacyl-(Acyl carrier protein) reductase	Enoyl-(Acyl carrier protein) reductase	8.65e-174	T15m_vs_AP+Ec	0.335697	0.0108419	9	TRUE	FALSE
Q6MNN3	Bd1211	DUF1801 domain-containing protein	Bacteriocin-protection, YdeI or OmpD-Associated	5.52e-133	T15m_vs_AP+Ec	0.335058	0.097238	8	FALSE	FALSE
Q6MQI3	Bd0483	CDP-diacylglycerol--serine O-phosphatidyltransferase	Belongs to the CDP-alcohol phosphatidyltransferase class-I family	2.69e-195	T15m_vs_AP+Ec	0.334712	0.000147627	7	TRUE	FALSE
Q6MKA9	Bd2497	HTH cro/C1-type domain-containing protein	Helix-turn-helix domain	4.54e-59	T15m_vs_AP+Ec	0.334577	0.00590211	8	TRUE	FALSE
Q6MHC9	Bd3621	Transcriptional regulator, LysR family	Transcriptional regulator	1.04e-214	T15m_vs_AP+Ec	0.333918	0.141599	7	FALSE	FALSE
Q6MQV6	Bd0348	Acyltransferase	Phosphate acyltransferases	4.01e-186	T15m_vs_AP+Ec	0.333759	0.0316845	5	TRUE	TRUE
Q6MQZ2	Bd0309	Putative pirin-related protein	Belongs to the pirin family	2.63e-201	T15m_vs_AP+Ec	0.333347	0.285919	15	FALSE	FALSE
Q6MNE7	Bd1311	Methyltransferase-related protein	Methyltransferase domain	5.51e-166	T15m_vs_AP+Ec	0.332172	0.00162779	6	TRUE	FALSE
Q6MPH5	Bd0879	5-oxoprolyl-peptidase	Removes 5-oxoproline from various penultimate amino acid residues except L-proline	1.2e-145	T15m_vs_AP+Ec	0.329388	0.190179	4	FALSE	FALSE
Q6MLV3	Bd1901	DUF4423 domain-containing protein	Domain of unknown function (DUF4423)	1.23e-172	T15m_vs_AP+Ec	0.328253	0.0891574	3	FALSE	FALSE
Q6MKD4	Bd2465	Uncharacterized protein	-	#N/A	T15m_vs_AP+Ec	0.326966	0.0971868	20	FALSE	FALSE
Q6MKR0	Bd2325	HD-GYP hydrolase domain containing protein	HD domain	6.51e-247	T15m_vs_AP+Ec	0.326953	0.000368183	18	TRUE	FALSE
Q6MJE7	Bd2831	Methyl-accepting chemotaxis protein	histidine kinase HAMP region domain protein	0.0	T15m_vs_AP+Ec	0.326326	0.00325876	51	TRUE	FALSE
Q6MJ15	Bd2976	50S ribosomal protein L3	One of the primary rRNA binding proteins, it binds directly near the 3'-end of the 23S rRNA, where it nucleates assembly of the 50S subunit	2.6e-156	T15m_vs_AP+Ec	0.326112	0.00192196	19	TRUE	FALSE
Q6MPB8	Bd0940	30S ribosomal protein S18	Binds as a heterodimer with protein S6 to the central domain of the 16S rRNA, where it helps stabilize the platform of the 30S subunit	3.52e-57	T15m_vs_AP+Ec	0.322302	0.00209223	13	TRUE	FALSE
Q6MMA4	Bd1732	Putative tRNA/rRNA methyltransferase	tRNA rRNA methyltransferase	2.22e-185	T15m_vs_AP+Ec	0.321598	0.0292496	11	TRUE	FALSE
Q6MQ41	Bd0644	Uncharacterized protein	-	#N/A	T15m_vs_AP+Ec	0.320204	0.0654989	7	FALSE	FALSE
Q6MMS8	Bd1545	Ribosome maturation factor RimP	Required for maturation of 30S ribosomal subunits	3.57e-120	T15m_vs_AP+Ec	0.317004	1.64685e-05	9	TRUE	FALSE
P61662	Bd0781	Sugar fermentation stimulation protein homolog	Belongs to the SfsA family	9.8e-177	T15m_vs_AP+Ec	0.316514	0.0554004	11	FALSE	FALSE
Q6MK42	Bd2571	Selenide, water dikinase	Synthesizes selenophosphate from selenide and ATP	4.58e-247	T15m_vs_AP+Ec	0.31635	6.44204e-05	12	TRUE	FALSE
Q6MJ33	Bd2953	30S ribosomal protein S13	Located at the top of the head of the 30S subunit, it contacts several helices of the 16S rRNA. In the 70S ribosome it contacts the 23S rRNA (bridge B1a) and protein L5 of the 50S subunit (bridge B1b), connecting the 2 subunits	2.63e-82	T15m_vs_AP+Ec	0.314265	0.000743259	21	TRUE	FALSE
Q6MHG2	Bd3584	Uncharacterized protein	Thiopurine S-methyltransferase (TPMT)	5.27e-264	T15m_vs_AP+Ec	0.312253	0.00314653	6	TRUE	FALSE
Q6MPI2	Bd0871	Uncharacterized protein	-	#N/A	T15m_vs_AP+Ec	0.310532	0.328605	7	FALSE	TRUE
Q6MQV0	Bd0356	Putative arginase	Belongs to the arginase family	4.88e-263	T15m_vs_AP+Ec	0.30972	7.73069e-05	12	TRUE	FALSE
Q6MJ21	Bd2969	50S ribosomal protein L16	Binds 23S rRNA and is also seen to make contacts with the A and possibly P site tRNAs	3.75e-94	T15m_vs_AP+Ec	0.309716	0.00015731	9	TRUE	FALSE
Q6MGS5	Bd3847	GTPase Obg	An essential GTPase which binds GTP, GDP and possibly (p)ppGpp with moderate affinity, with high nucleotide exchange rates and a fairly low GTP hydrolysis rate. Plays a role in control of the cell cycle, stress response, ribosome biogenesis and in those bacteria that undergo differentiation, in morphogenesis control	1.67e-251	T15m_vs_AP+Ec	0.308674	6.61305e-05	17	TRUE	FALSE
Q6MPB7	Bd0941	50S ribosomal protein L24	One of the proteins that surrounds the polypeptide exit tunnel on the outside of the subunit	7.01e-49	T15m_vs_AP+Ec	0.308393	4.74559e-07	15	TRUE	FALSE
Q6MHV4	Bd3431	Chemotaxis protein	response regulator, receiver	2.66e-88	T15m_vs_AP+Ec	0.307878	0.251078	9	FALSE	FALSE
Q6MQ03	Bd0684	Aminomethyltransferase	The glycine cleavage system catalyzes the degradation of glycine	1.36e-269	T15m_vs_AP+Ec	0.306887	0.0040738	19	TRUE	FALSE
Q6MJ17	Bd2973	50S ribosomal protein L2	One of the primary rRNA binding proteins. Required for association of the 30S and 50S subunits to form the 70S ribosome, for tRNA binding and peptide bond formation. It has been suggested to have peptidyltransferase activity	2.16e-199	T15m_vs_AP+Ec	0.306744	3.34662e-05	27	TRUE	FALSE
Q6MQY9	Bd0312	Ribosomal RNA small subunit methyltransferase G 1	rRNA methyltransferase activity	1.3e-144	T15m_vs_AP+Ec	0.305104	0.275804	6	FALSE	FALSE
Q6MKE7	Bd2449	Cytidine deaminase	This enzyme scavenges exogenous and endogenous cytidine and 2'-deoxycytidine for UMP synthesis	3.48e-94	T15m_vs_AP+Ec	0.304489	0.00325876	5	TRUE	FALSE
Q6MJ90	Bd2893	Transcriptional regulator	Bacterial regulatory protein, Fis family	0.0	T15m_vs_AP+Ec	0.303996	1.23127e-07	30	TRUE	FALSE
Q6MKB9	Bd2485	Uncharacterized protein	COG4448 L-asparaginase II	3.31e-262	T15m_vs_AP+Ec	0.303435	6.31675e-06	22	TRUE	FALSE
Q6MKX5	Bd2251	DegT/DnrJ/EryC1/StrS family protein	Belongs to the DegT DnrJ EryC1 family	3.5e-292	T15m_vs_AP+Ec	0.302747	6.61305e-05	12	TRUE	FALSE
Q6MRG3	Bd0122	Hypoxanthine phosphoribosyltransferase	Belongs to the purine pyrimidine phosphoribosyltransferase family	9.47e-115	T15m_vs_AP+Ec	0.302247	0.00192196	17	TRUE	FALSE
Q6MR67	Bd0232	Putative translation initiation factor SUI1	Translation initiation factor SUI1	2.89e-84	T15m_vs_AP+Ec	0.301688	0.00404668	3	TRUE	FALSE
Q6MRP1	Bd0034	50S ribosomal protein L9	Binds to the 23S rRNA	3.21e-94	T15m_vs_AP+Ec	0.301682	1.20023e-06	28	TRUE	FALSE
Q6MLX2	Bd1881	Uncharacterized protein	-	#N/A	T15m_vs_AP+Ec	0.299806	0.302027	3	FALSE	TRUE
Q6MGZ6	Bd3769	Uncharacterized protein	-	#N/A	T15m_vs_AP+Ec	0.297969	0.00816802	3	TRUE	FALSE
Q6MHG8	Bd3577	Probable acyl-CoA carboxylase alpha chain protein	Biotin-requiring enzyme	1.24e-81	T15m_vs_AP+Ec	0.294358	0.00455115	8	TRUE	FALSE
Q6MKJ8	Bd2390	AAA_28 domain-containing protein	AAA domain	9.19e-143	T15m_vs_AP+Ec	0.29424	0.000500828	14	TRUE	FALSE
Q6MM57	Bd1787	Uncharacterized protein	ankyrin repeats	1.8e-63	T15m_vs_AP+Ec	0.293044	0.0616056	4	FALSE	FALSE
Q6MHW6	Bd3418	Uncharacterized protein	Protein of unknown function (DUF721)	9.31e-93	T15m_vs_AP+Ec	0.293016	0.435753	3	FALSE	TRUE
Q6MKI7	Bd2403	Uncharacterized protein	Belongs to the anti-sigma-factor antagonist family	3.37e-115	T15m_vs_AP+Ec	0.292607	0.121505	5	FALSE	FALSE
Q6MKD2	Bd2468	Thioredoxin	Belongs to the thioredoxin family	1.39e-74	T15m_vs_AP+Ec	0.291661	5.58273e-05	9	TRUE	FALSE
Q6MJA2	Bd2879	Putative regulatory protein	Cyclic nucleotide-monophosphate binding domain	2.4e-280	T15m_vs_AP+Ec	0.291427	0.00215848	20	TRUE	FALSE
Q6MKE5	Bd2451	Endo/exonuclease/phosphatase domain-containing protein	Endonuclease Exonuclease Phosphatase	0.0	T15m_vs_AP+Ec	0.290234	0.121846	11	FALSE	FALSE
Q6MGS4	Bd3848	50S ribosomal protein L27	Belongs to the bacterial ribosomal protein bL27 family	6.46e-54	T15m_vs_AP+Ec	0.289831	0.00526735	8	TRUE	FALSE
Q6MJ22	Bd2968	50S ribosomal protein L29	Belongs to the universal ribosomal protein uL29 family	1.47e-33	T15m_vs_AP+Ec	0.289689	0.0010398	12	TRUE	FALSE
Q6MPV6	Bd0734	Carbohydrate kinase, PfkB family	PFAM PfkB domain protein	9.24e-216	T15m_vs_AP+Ec	0.287501	0.000398275	17	TRUE	FALSE
Q6MLA6	Bd2109	Uncharacterized protein	-	#N/A	T15m_vs_AP+Ec	0.286887	0.0151115	12	TRUE	FALSE
Q6MH33	Bd3730	Uncharacterized protein	-	#N/A	T15m_vs_AP+Ec	0.285299	0.318874	7	FALSE	FALSE
Q6MPC5	Bd0932	Mcp protein	PFAM chemotaxis sensory transducer	0.0	T15m_vs_AP+Ec	0.28353	0.00936645	25	TRUE	FALSE
Q6MHN6	Bd3504	Uncharacterized protein	-	#N/A	T15m_vs_AP+Ec	0.282371	0.00309159	5	TRUE	FALSE
Q6MHR6	Bd3474	Uncharacterized protein	Belongs to the peptidase C1 family	1.8e-272	T15m_vs_AP+Ec	0.281591	0.194546	6	FALSE	TRUE
Q6MJR2	Bd2707	Ribosome-binding ATPase YchF	ATPase that binds to both the 70S ribosome and the 50S ribosomal subunit in a nucleotide-independent manner	5.28e-261	T15m_vs_AP+Ec	0.281387	0.000541865	23	TRUE	FALSE
Q6MRQ3	Bd0021	Electron transfer flavoprotein alpha-subunit	electron transfer flavoprotein, alpha subunit	2.74e-218	T15m_vs_AP+Ec	0.280819	1.06113e-05	17	TRUE	FALSE
Q6MLJ4	Bd2015	50S ribosomal protein L32	Belongs to the bacterial ribosomal protein bL32 family	3.96e-37	T15m_vs_AP+Ec	0.280798	0.00372715	9	TRUE	FALSE
Q6MJ24	Bd2965	50S ribosomal protein L14	Binds to 23S rRNA. Forms part of two intersubunit bridges in the 70S ribosome	4.07e-76	T15m_vs_AP+Ec	0.279987	8.78718e-05	17	TRUE	FALSE
Q6MQ93	Bd0586	Enhancing lycopene biosynthesis protein 2	PFAM ThiJ PfpI domain protein	1.7e-155	T15m_vs_AP+Ec	0.279475	0.00186334	7	TRUE	FALSE
Q6MJ23	Bd2967	30S ribosomal protein S17	One of the primary rRNA binding proteins, it binds specifically to the 5'-end of 16S ribosomal RNA	6.85e-55	T15m_vs_AP+Ec	0.279319	1.49991e-08	14	TRUE	FALSE
Q6MKI1	Bd2409	Chemotaxis resonse regulator CheY	cheY-homologous receiver domain	2.65e-89	T15m_vs_AP+Ec	0.278894	0.0481956	5	TRUE	FALSE
Q6MKI4	Bd2406	Histidine kinase	Histidine kinase-like ATPases	0.0	T15m_vs_AP+Ec	0.278395	0.0109452	12	TRUE	FALSE
Q6MJ28	Bd2960	50S ribosomal protein L18	This is one of the proteins that binds and probably mediates the attachment of the 5S RNA into the large ribosomal subunit, where it forms part of the central protuberance	1.13e-77	T15m_vs_AP+Ec	0.277775	0.00034784	12	TRUE	FALSE
Q6MR33	Bd0267	Glutamine synthetase	Glutamine synthetase	0.0	T15m_vs_AP+Ec	0.277314	1.26487e-05	19	TRUE	FALSE
Q6MN04	Bd1462	Aspartate aminotransferase, putative	PFAM aminotransferase class V	1.35e-285	T15m_vs_AP+Ec	0.277263	0.101665	14	FALSE	FALSE
Q6MIP4	Bd3107	Putative methyltransferases	Catalyzes the 2'-O-methylation of the ribose of cytidine 1402 (C1402) in 16S rRNA	2.4e-151	T15m_vs_AP+Ec	0.276535	0.04681	8	TRUE	FALSE
Q6MNG5	Bd1291	Uncharacterized protein	Tetratricopeptide repeat	2.41e-165	T15m_vs_AP+Ec	0.276408	0.519572	4	FALSE	TRUE
Q6MH94	Bd3659	CoA_binding domain-containing protein	CoA-binding domain protein	5.97e-96	T15m_vs_AP+Ec	0.276302	0.0681465	5	FALSE	FALSE
Q6MLD0	Bd2082	Bacterial transferase family protein	transferase hexapeptide	2.3e-100	T15m_vs_AP+Ec	0.276181	0.000743259	7	TRUE	FALSE
Q6MH05	Bd3760	Putative glutamate--cysteine ligase	Glutamate-cysteine ligase	8.9e-309	T15m_vs_AP+Ec	0.275536	3.02807e-05	16	TRUE	FALSE
Q6MJF0	Bd2828	CheW2 protein	Two component signalling adaptor domain	0.0	T15m_vs_AP+Ec	0.275497	0.00131641	25	TRUE	FALSE
Q6MLC2	Bd2091	Uncharacterized protein	-	#N/A	T15m_vs_AP+Ec	0.273915	0.486859	5	FALSE	FALSE
Q6MIZ8	Bd2996	Orotidine 5'-phosphate decarboxylase	Catalyzes the decarboxylation of orotidine 5'- monophosphate (OMP) to uridine 5'-monophosphate (UMP)	1.68e-166	T15m_vs_AP+Ec	0.273183	0.000135726	14	TRUE	FALSE
Q6MLT2	Bd1923	Putative polyketide cyclase	Polyketide cyclase / dehydrase and lipid transport	6.58e-101	T15m_vs_AP+Ec	0.269605	0.000545338	10	TRUE	FALSE
Q6MJ37	Bd2949	50S ribosomal protein L17	Ribosomal protein L17	1.29e-89	T15m_vs_AP+Ec	0.269318	0.000269259	14	TRUE	FALSE
Q6MQI2	Bd0484	Aspartate-semialdehyde dehydrogenase	Catalyzes the NADPH-dependent formation of L-aspartate- semialdehyde (L-ASA) by the reductive dephosphorylation of L- aspartyl-4-phosphate	2.95e-240	T15m_vs_AP+Ec	0.269079	0.00261278	18	TRUE	FALSE
Q6MM24	Bd1823	Putative chemotaxis protein CheX	PFAM CheC domain protein	8.53e-115	T15m_vs_AP+Ec	0.268495	0.0246657	9	TRUE	FALSE
Q6MPX2	Bd0717	Glutamate dehydrogenase	Belongs to the Glu Leu Phe Val dehydrogenases family	5.41e-313	T15m_vs_AP+Ec	0.267554	0.00121584	26	TRUE	FALSE
Q6MP79	Bd0984	Uncharacterized protein	-	#N/A	T15m_vs_AP+Ec	0.267312	0.0159185	1	TRUE	FALSE
Q6MJ34	Bd2952	30S ribosomal protein S11	Located on the platform of the 30S subunit, it bridges several disparate RNA helices of the 16S rRNA. Forms part of the Shine-Dalgarno cleft in the 70S ribosome	9.34e-88	T15m_vs_AP+Ec	0.267062	0.012765	11	TRUE	FALSE
Q6MKZ9	Bd2227	Uncharacterized protein	-	#N/A	T15m_vs_AP+Ec	0.266946	0.00191505	12	TRUE	FALSE
Q6MPQ9	Bd0786	HEPN domain-containing protein	HEPN domain	5.26e-88	T15m_vs_AP+Ec	0.264167	0.00387468	6	TRUE	FALSE
Q6MPK4	Bd0848	Ribosome-associated protein Y	Ribosome-associated protein Y	1.15e-79	T15m_vs_AP+Ec	0.263936	0.171046	10	FALSE	FALSE
Q6MPW9	Bd0720	ADP-heptose synthase	Catalyzes the ADP transfer from ATP to D-glycero-beta-D- manno-heptose 1-phosphate, yielding ADP-D-glycero-beta-D-manno- heptose	1.52e-241	T15m_vs_AP+Ec	0.263914	7.92372e-06	19	TRUE	FALSE
Q6MR69	Bd0229	Stress response protein	Belongs to the UPF0229 family	5.54e-267	T15m_vs_AP+Ec	0.263248	3.02807e-05	26	TRUE	FALSE
Q6ML07	Bd2219	Uncharacterized protein	Protein of unknown function, DUF393	4.36e-98	T15m_vs_AP+Ec	0.262927	0.0077294	7	TRUE	FALSE
Q6ML10	Bd2215	Cation-efflux system membrane protein	Cation efflux family	6.31e-202	T15m_vs_AP+Ec	0.262205	0.114603	4	FALSE	FALSE
Q6MPB2	Bd0946	Putative N6-adenine-specific DNA methylase	Belongs to the methyltransferase superfamily	6.85e-277	T15m_vs_AP+Ec	0.261994	0.00337119	24	TRUE	FALSE
Q6MQ99	Bd0580	Probable chemoreceptor glutamine deamidase CheD	catalyzes the demethylation of specific methylglutamate residues introduced into the chemoreceptors (methyl-accepting chemotaxis proteins) by CheR	0.0	T15m_vs_AP+Ec	0.261462	0.00132569	29	TRUE	FALSE
Q6MNU8	Bd1134	Iron-sulfur cluster carrier protein	Binds and transfers iron-sulfur (Fe-S) clusters to target apoproteins. Can hydrolyze ATP	2.6e-188	T15m_vs_AP+Ec	0.261013	0.00496108	17	TRUE	FALSE
Q6MLX0	Bd1883	Uncharacterized protein	-	#N/A	T15m_vs_AP+Ec	0.260793	0.41466	4	FALSE	FALSE
Q6MK28	Bd2586	Uncharacterized protein	-	#N/A	T15m_vs_AP+Ec	0.260284	0.454724	2	FALSE	FALSE
Q6MK99	Bd2510	Transmembrane protein	Protein of unknown function (DUF1304)	1.94e-74	T15m_vs_AP+Ec	0.257379	0.245855	1	FALSE	FALSE
Q6MRH8	Bd0102	Chemotaxis response regulator	response regulator	6.58e-88	T15m_vs_AP+Ec	0.257104	0.014113	5	TRUE	FALSE
Q6MLU2	Bd1913	Uncharacterized protein	-	#N/A	T15m_vs_AP+Ec	0.256809	0.0185216	6	TRUE	FALSE
Q6MJ25	Bd2964	50S ribosomal protein L5	This is 1 of the proteins that binds and probably mediates the attachment of the 5S RNA into the large ribosomal subunit, where it forms part of the central protuberance. In the 70S ribosome it contacts protein S13 of the 30S subunit (bridge B1b), connecting the 2 subunits	1.69e-125	T15m_vs_AP+Ec	0.256674	1.53403e-05	24	TRUE	FALSE
Q6MKC0	Bd2484	UDP-3-O-acyl-N-acetylglucosamine deacetylase	Catalyzes the hydrolysis of UDP-3-O-myristoyl-N- acetylglucosamine to form UDP-3-O-myristoylglucosamine and acetate, the committed step in lipid A biosynthesis	9.35e-225	T15m_vs_AP+Ec	0.256514	0.0193349	15	TRUE	FALSE
Q6MII9	Bd3168	Uncharacterized protein	-	#N/A	T15m_vs_AP+Ec	0.256049	0.544475	6	FALSE	TRUE
Q6MPK7	Bd0845	Adenine phosphoribosyltransferase	Catalyzes a salvage reaction resulting in the formation of AMP, that is energically less costly than de novo synthesis	1.31e-113	T15m_vs_AP+Ec	0.255108	0.00578904	8	TRUE	FALSE
Q6MR68	Bd0231	Putative sporulation protein R	PFAM SpoVR family protein	0.0	T15m_vs_AP+Ec	0.254952	0.000285591	25	TRUE	FALSE
Q6MR02	Bd0299	Two-component response regulator	-	#N/A	T15m_vs_AP+Ec	0.254332	0.0146409	12	TRUE	FALSE
Q6MRN1	Bd0044	Uncharacterized protein	-	#N/A	T15m_vs_AP+Ec	0.253941	0.188909	3	FALSE	FALSE
Q6MJM0	Bd2754	Uncharacterized protein	Outer membrane protein beta-barrel domain	8.11e-121	T15m_vs_AP+Ec	0.252696	0.0409605	6	TRUE	FALSE
Q6MIV4	Bd3043	Uncharacterized protein	-	#N/A	T15m_vs_AP+Ec	0.25264	0.132203	5	FALSE	FALSE
Q6MH72	Bd3684	Uncharacterized protein	Belongs to the pirin family	2.23e-166	T15m_vs_AP+Ec	0.251913	0.525333	5	FALSE	TRUE
Q6MR70	Bd0228	Serine protein kinase	Serine protein kinase	0.0	T15m_vs_AP+Ec	0.251189	8.70262e-05	68	TRUE	FALSE
Q6MHD4	Bd3616	S-adenosylmethionine decarboxylase proenzyme	Catalyzes the irreversible transfer of a propylamine group from the amino donor S-adenosylmethioninamine (decarboxy- AdoMet) to putrescine (1,4-diaminobutane) to yield spermidine	0.0	T15m_vs_AP+Ec	0.250773	0.0455372	14	TRUE	FALSE
Q6MMY8	Bd1481	Adventurous gliding motility protein R	Adventurous gliding motility protein R	1.32e-157	T15m_vs_AP+Ec	0.250237	0.50392	5	FALSE	FALSE
Q6MGV2	Bd3819	Uncharacterized protein	Universal stress protein	5.51e-211	T15m_vs_AP+Ec	0.250224	0.55887	8	FALSE	FALSE
Q6MM70	Bd1773	ABC transporter solute-binding protein-amino acid transport	amino acid transport	4.33e-191	T15m_vs_AP+Ec	0.249641	0.217371	12	FALSE	FALSE
Q6MKM4	Bd2364	Uncharacterized protein	-	#N/A	T15m_vs_AP+Ec	0.249457	0.385339	10	FALSE	TRUE
Q6MM40	Bd1805	Thioredoxin peroxidase	PFAM alkyl hydroperoxide reductase Thiol specific antioxidant Mal allergen	2.92e-108	T15m_vs_AP+Ec	0.248908	0.0193349	13	TRUE	FALSE
Q6MQN9	Bd0421	HTH lysR-type domain-containing protein	Bacterial regulatory helix-turn-helix protein, lysR family	5.03e-181	T15m_vs_AP+Ec	0.248503	0.0477116	9	TRUE	FALSE
Q6MMF5	Bd1678	Probable UDP-glucose 4-epimerase	PFAM NAD-dependent epimerase dehydratase	1.3e-239	T15m_vs_AP+Ec	0.248441	0.0122793	13	TRUE	FALSE
Q6MHB5	Bd3635	Uncharacterized protein	glyoxalase III activity	9.85e-161	T15m_vs_AP+Ec	0.24839	0.28817	12	FALSE	FALSE
Q6MQW7	Bd0335	Acetyltransferase	Acetyltransferase (GNAT) domain	2.95e-110	T15m_vs_AP+Ec	0.247963	0.10359	6	FALSE	FALSE
Q6MH31	Bd3732	Nucleoid-associated protein Bd3732	Binds to DNA and alters its conformation. May be involved in regulation of gene expression, nucleoid organization and DNA protection	5.5e-67	T15m_vs_AP+Ec	0.2479	0.0555562	12	FALSE	FALSE
Q6MK83	Bd2527	YceI domain-containing protein	YceI-like domain	1.88e-101	T15m_vs_AP+Ec	0.247306	0.0284983	13	TRUE	FALSE
Q6MJU5	Bd2673	HSDR_N_2 domain-containing protein	type I restriction enzyme	3.12e-220	T15m_vs_AP+Ec	0.246262	0.0151166	19	TRUE	FALSE
P60549	Bd1568	Guanylate kinase	Essential for recycling GMP and indirectly, cGMP	5.04e-109	T15m_vs_AP+Ec	0.245919	0.0304527	14	TRUE	FALSE
Q6MKH2	Bd2421	Putative integral membrane protein containing HD domain	metal-dependent phosphohydrolase, HD sub domain	7.82e-160	T15m_vs_AP+Ec	0.244056	0.0764704	12	FALSE	FALSE
Q6MK88	Bd2521	Aminopeptidase N	Peptidase M1 membrane alanine aminopeptidase	0.0	T15m_vs_AP+Ec	0.243817	0.0357484	49	TRUE	FALSE
P61331	Bd3782	Elongation factor Ts	Associates with the EF-Tu.GDP complex and induces the exchange of GDP to GTP. It remains bound to the aminoacyl-tRNA.EF- Tu.GTP complex up to the GTP hydrolysis stage on the ribosome	2.73e-211	T15m_vs_AP+Ec	0.243662	9.74474e-05	37	TRUE	FALSE
Q6MM43	Bd1802	High-potential iron-sulfur protein	Specific class of high-redox-potential 4Fe-4S ferredoxins. Functions in anaerobic electron transport in most purple and in some other photosynthetic bacteria and in at least one genus (Paracoccus) of halophilic, denitrifying bacteria	6.23e-76	T15m_vs_AP+Ec	0.242984	0.0363964	11	TRUE	FALSE
Q6MIU0	Bd3058	Efflux transporter	Belongs to the resistance-nodulation-cell division (RND) (TC 2.A.6) family	0.0	T15m_vs_AP+Ec	0.242348	6.00301e-05	49	TRUE	FALSE
Q6MJ19	Bd2971	50S ribosomal protein L22	The globular domain of the protein is located near the polypeptide exit tunnel on the outside of the subunit, while an extended beta-hairpin is found that lines the wall of the exit tunnel in the center of the 70S ribosome	1.23e-69	T15m_vs_AP+Ec	0.241875	0.00309159	19	TRUE	FALSE
Q6MNA2	Bd1358	Putative peptidoglycan-binding protein	Peptidoglycan-binding domain 1 protein	0.0	T15m_vs_AP+Ec	0.241374	0.221579	19	FALSE	FALSE
Q6MIF3	Bd3206	Serine esterase, putative	Serine hydrolase (FSH1)	8.45e-174	T15m_vs_AP+Ec	0.240306	0.0331616	8	TRUE	FALSE
Q6MQQ0	Bd0410	Flagellin	Flagellin is the subunit protein which polymerizes to form the filaments of bacterial flagella	1.31e-182	T15m_vs_AP+Ec	0.239718	0.0402064	18	TRUE	FALSE
Q6MLQ6	Bd1951	D-alanyl-D-alanine carboxypeptidease, putative	beta-lactamase	2.16e-267	T15m_vs_AP+Ec	0.239514	0.000583662	18	TRUE	FALSE
Q6MJ12	Bd2980	30S ribosomal protein S7	One of the primary rRNA binding proteins, it binds directly to 16S rRNA where it nucleates assembly of the head domain of the 30S subunit. Is located at the subunit interface close to the decoding center, probably blocks exit of the E-site tRNA	3.68e-107	T15m_vs_AP+Ec	0.238725	7.73069e-05	30	TRUE	FALSE
Q6MR14	Bd0287	Cytochrome c oxidase subunit 1	Cytochrome c oxidase is the component of the respiratory chain that catalyzes the reduction of oxygen to water. Subunits 1- 3 form the functional core of the enzyme complex. CO I is the catalytic subunit of the enzyme. Electrons originating in cytochrome c are transferred via the copper A center of subunit 2 and heme A of subunit 1 to the bimetallic center formed by heme A3 and copper B	0.0	T15m_vs_AP+Ec	0.237663	0.00745413	13	TRUE	FALSE
Q6MI83	Bd3286	Molecular chaperone, Hsp70 family	Belongs to the heat shock protein 70 family	3.4e-314	T15m_vs_AP+Ec	0.237595	0.123781	13	FALSE	FALSE
Q6MHL2	Bd3529	Uncharacterized protein	Putative glycolipid-binding	4.67e-127	T15m_vs_AP+Ec	0.236978	0.0118237	7	TRUE	FALSE
Q6MJS7	Bd2691	3-hxdroxyacyl-CoA dehydrogenase	enoyl-CoA hydratase	1.76e-193	T15m_vs_AP+Ec	0.236972	0.107011	8	FALSE	FALSE
Q6MNJ9	Bd1254	Probable phosphoglycerate mutase	phosphoglycerate mutase	6.05e-118	T15m_vs_AP+Ec	0.236864	0.454724	4	FALSE	FALSE
Q6MH79	Bd3677	Transcriptional regulator protein Pai2	Putative FMN-binding domain	9.51e-161	T15m_vs_AP+Ec	0.236655	0.0757497	8	FALSE	FALSE
Q6MPZ0	Bd0698	Uncharacterized protein	Domain of unknown function (DUF4286)	2.07e-71	T15m_vs_AP+Ec	0.236481	0.0363164	8	TRUE	FALSE
Q6MJR9	Bd2700	Ribonuclease PH	Phosphorolytic exoribonuclease that removes nucleotide residues following the -CCA terminus of tRNA and adds nucleotides to the ends of RNA molecules by using nucleoside diphosphates as substrates	2.13e-171	T15m_vs_AP+Ec	0.236402	0.0108932	9	TRUE	FALSE
Q6MH26	Bd3737	Uncharacterized protein	-	#N/A	T15m_vs_AP+Ec	0.23503	0.161587	9	FALSE	FALSE
Q6MIF6	Bd3203	Uncharacterized protein	Domain in cystathionine beta-synthase and other proteins.	2.7e-104	T15m_vs_AP+Ec	0.235009	0.0342767	12	TRUE	FALSE
Q6MMK4	Bd1624	50S ribosomal protein L35	Belongs to the bacterial ribosomal protein bL35 family	1.07e-35	T15m_vs_AP+Ec	0.234453	0.0173547	6	TRUE	FALSE
Q6MJ64	Bd2919	Mannose-6-phosphate isomerase	N-acylglucosamine 2-epimerase (GlcNAc 2-epimerase)	2.71e-284	T15m_vs_AP+Ec	0.234429	0.000949291	21	TRUE	FALSE
Q6MRL3	Bd0064	PilZ domain-containing protein	PilZ domain	9.25e-82	T15m_vs_AP+Ec	0.233204	0.258453	5	FALSE	FALSE
Q6MQ32	Bd0655	Uncharacterized protein	-	#N/A	T15m_vs_AP+Ec	0.232767	0.732381	2	FALSE	TRUE
Q6MPK2	Bd0850	S-adenosylmethionine synthase	Catalyzes the formation of S-adenosylmethionine (AdoMet) from methionine and ATP. The overall synthetic reaction is composed of two sequential steps, AdoMet formation and the subsequent tripolyphosphate hydrolysis which occurs prior to release of AdoMet from the enzyme	8.05e-278	T15m_vs_AP+Ec	0.232545	0.00196962	26	TRUE	FALSE
Q6MQT5	Bd0375	Uncharacterized protein	-	#N/A	T15m_vs_AP+Ec	0.231936	0.409492	8	FALSE	TRUE
Q6MIG3	Bd3195	Hxdroxypyruvate reductase	D-isomer specific 2-hydroxyacid dehydrogenase	1.56e-227	T15m_vs_AP+Ec	0.231767	0.0524558	9	FALSE	FALSE
Q6MLY1	Bd1872	Methyl accepting chemotaxis protein	Methyl-accepting chemotaxis protein	3.02e-131	T15m_vs_AP+Ec	0.23057	0.025668	16	TRUE	FALSE
Q6MH01	Bd3764	Trigger factor	Involved in protein export. Acts as a chaperone by maintaining the newly synthesized protein in an open conformation. Functions as a peptidyl-prolyl cis-trans isomerase	2.9e-310	T15m_vs_AP+Ec	0.230558	0.000321623	51	TRUE	FALSE
Q6MN64	Bd1397	Putative RNA-binding protein	PFAM RNA recognition motif	1.39e-62	T15m_vs_AP+Ec	0.230133	0.0136137	9	TRUE	FALSE
Q6MLB9	Bd2095	Probable acetyl-CoA acetyltransferase	Belongs to the thiolase family	2.32e-279	T15m_vs_AP+Ec	0.230064	0.0102055	32	TRUE	FALSE
Q6MJ00	Bd2994	Elongation factor Tu	This protein promotes the GTP-dependent binding of aminoacyl-tRNA to the A-site of ribosomes during protein biosynthesis	2.16e-282	T15m_vs_AP+Ec	0.23	0.0111349	42	TRUE	FALSE
Q6MJ27	Bd2962	50S ribosomal protein L6	This protein binds to the 23S rRNA, and is important in its secondary structure. It is located near the subunit interface in the base of the L7 L12 stalk, and near the tRNA binding site of the peptidyltransferase center	6.84e-121	T15m_vs_AP+Ec	0.22946	0.00177945	19	TRUE	FALSE
Q6MPJ7	Bd0856	Carbamoyl-phosphate synthase small chain	Belongs to the CarA family	9.14e-265	T15m_vs_AP+Ec	0.229153	0.089408	13	FALSE	FALSE
Q6MLY3	Bd1870	Glucose-1-phosphate thymidylyltransferase	Catalyzes the formation of dTDP-glucose, from dTTP and glucose 1-phosphate, as well as its pyrophosphorolysis	9.96e-212	T15m_vs_AP+Ec	0.22886	0.000223749	14	TRUE	FALSE
Q6MRL8	Bd0058	Aspartyl/glutamyl-tRNA(Asn/Gln) amidotransferase subunit C	Allows the formation of correctly charged Asn-tRNA(Asn) or Gln-tRNA(Gln) through the transamidation of misacylated Asp- tRNA(Asn) or Glu-tRNA(Gln) in organisms which lack either or both of asparaginyl-tRNA or glutaminyl-tRNA synthetases. The reaction takes place in the presence of glutamine and ATP through an activated phospho-Asp-tRNA(Asn) or phospho-Glu-tRNA(Gln)	1.02e-60	T15m_vs_AP+Ec	0.228824	0.0228876	6	TRUE	FALSE
Q6MIB4	Bd3251	DNA-directed DNA polymerase	DNA polymerase III alpha subunit	5.13e-209	T15m_vs_AP+Ec	0.228021	0.0215683	15	TRUE	FALSE
Q6MGY6	Bd3780	30S ribosomal protein S2	Belongs to the universal ribosomal protein uS2 family	2.53e-214	T15m_vs_AP+Ec	0.227731	0.000289096	43	TRUE	FALSE
Q6MKH1	Bd2422	Uncharacterized protein	-	#N/A	T15m_vs_AP+Ec	0.227723	0.0161565	5	TRUE	FALSE
Q6MRB0	Bd0181	Adventurous gliding motility protein V	PFAM Biopolymer transport protein ExbD TolR	1.2e-87	T15m_vs_AP+Ec	0.226919	0.0072778	7	TRUE	FALSE
Q6MMZ9	Bd1467	30S ribosomal protein S20	Binds directly to 16S ribosomal RNA	7.54e-24	T15m_vs_AP+Ec	0.226431	0.00111918	9	TRUE	FALSE
P61184	Bd1806	Chaperone protein HtpG	Molecular chaperone. Has ATPase activity	0.0	T15m_vs_AP+Ec	0.225621	0.0146661	45	TRUE	FALSE
Q6MKH3	Bd2420	DUF1338 domain-containing protein	DUF1338	8.46e-199	T15m_vs_AP+Ec	0.224486	0.000143252	24	TRUE	FALSE
Q6MJ80	Bd2903	Uncharacterized protein	-	#N/A	T15m_vs_AP+Ec	0.224062	0.35737	7	FALSE	FALSE
Q6MJC8	Bd2852	Uncharacterized protein	-	#N/A	T15m_vs_AP+Ec	0.223982	0.207417	10	FALSE	FALSE
Q6MLW9	Bd1884	3-dmu-9_3-mt domain-containing protein	3-demethylubiquinone-9 3-methyltransferase	2.9e-114	T15m_vs_AP+Ec	0.223119	0.00330799	7	TRUE	FALSE
Q6MJ05	Bd2989	50S ribosomal protein L10	Forms part of the ribosomal stalk, playing a central role in the interaction of the ribosome with GTP-bound translation factors	9.3e-120	T15m_vs_AP+Ec	0.222347	0.00191505	25	TRUE	FALSE
Q6MI58	Bd3312	Uncharacterized protein	Putative polyhydroxyalkanoic acid system protein (PHA_gran_rgn)	8.37e-66	T15m_vs_AP+Ec	0.222085	0.00675856	9	TRUE	FALSE
Q6MGR8	Bd3854	Deoxyribose-phosphate aldolase	Catalyzes a reversible aldol reaction between acetaldehyde and D-glyceraldehyde 3-phosphate to generate 2-deoxy- D-ribose 5-phosphate	4.64e-150	T15m_vs_AP+Ec	0.221932	0.0132422	12	TRUE	FALSE
Q6MGM2	Bd3903	ATP synthase subunit b	Belongs to the ATPase B chain family	1.28e-48	T15m_vs_AP+Ec	0.221417	0.00374412	15	TRUE	FALSE
Q6MJA8	Bd2873	Uncharacterized protein	protein homooligomerization	3.74e-83	T15m_vs_AP+Ec	0.221233	0.134089	6	FALSE	FALSE
Q6MHN8	Bd3502	Potassium voltage-gated channel, shaker-related subfamily, beta member	aldo keto reductase	5.29e-239	T15m_vs_AP+Ec	0.221202	6.94168e-05	20	TRUE	FALSE
Q6MQG1	Bd0507	Tryptophan--tRNA ligase	PFAM aminoacyl-tRNA synthetase class Ib	2.42e-237	T15m_vs_AP+Ec	0.221041	0.00647548	19	TRUE	FALSE
Q6MGY5	Bd3783	Uridylate kinase	Catalyzes the reversible phosphorylation of UMP to UDP	6.57e-163	T15m_vs_AP+Ec	0.220739	0.00297827	13	TRUE	FALSE
P61906	Bd1553	Deoxyuridine 5'-triphosphate nucleotidohydrolase	This enzyme is involved in nucleotide metabolism it produces dUMP, the immediate precursor of thymidine nucleotides and it decreases the intracellular concentration of dUTP so that uracil cannot be incorporated into DNA	1.79e-101	T15m_vs_AP+Ec	0.218385	0.0556022	7	FALSE	FALSE
Q6MIF8	Bd3200	UDP-N-acetylmuramoylalanine--D-glutamate ligase	Cell wall formation. Catalyzes the addition of glutamate to the nucleotide precursor UDP-N-acetylmuramoyl-L-alanine (UMA)	0.0	T15m_vs_AP+Ec	0.217302	6.56277e-06	30	TRUE	FALSE
Q6MJ20	Bd2970	30S ribosomal protein S3	Binds the lower part of the 30S subunit head. Binds mRNA in the 70S ribosome, positioning it for translation	1.8e-143	T15m_vs_AP+Ec	0.217257	4.6138e-05	22	TRUE	FALSE
Q6MGY7	Bd3779	Histidine kinase	His Kinase A (phosphoacceptor) domain	0.0	T15m_vs_AP+Ec	0.216964	0.0455372	17	TRUE	FALSE
Q6MPN5	Bd0813	Uncharacterized protein	-	#N/A	T15m_vs_AP+Ec	0.21632	0.442134	17	FALSE	FALSE
Q6MLC5	Bd2087	Uncharacterized protein	-	#N/A	T15m_vs_AP+Ec	0.216189	0.000635757	10	TRUE	FALSE
Q6MKZ6	Bd2230	Uncharacterized protein	Domain of unknown function (DUF366)	2.87e-132	T15m_vs_AP+Ec	0.216175	0.0232603	17	TRUE	FALSE
Q6ML99	Bd2117	50S ribosomal protein L19	This protein is located at the 30S-50S ribosomal subunit interface and may play a role in the structure and function of the aminoacyl-tRNA binding site	2.64e-77	T15m_vs_AP+Ec	0.215752	0.00331794	21	TRUE	FALSE
Q6MKA6	Bd2500	2-methylcitrate dehydratase	2-methylcitrate dehydratase	0.0	T15m_vs_AP+Ec	0.21517	0.00437687	42	TRUE	FALSE
Q6MP50	Bd1014	Ppx protein	Ppx/GppA phosphatase family	1.96e-225	T15m_vs_AP+Ec	0.215108	0.000205761	20	TRUE	FALSE
Q6MLN8	Bd1969	Oxidoreductase	Enoyl-(Acyl carrier protein) reductase	1.77e-234	T15m_vs_AP+Ec	0.213913	0.0314415	11	TRUE	FALSE
Q6MRM9	Bd0046	4-hydroxy-tetrahydrodipicolinate synthase	Catalyzes the condensation of (S)-aspartate-beta- semialdehyde (S)-ASA and pyruvate to 4-hydroxy- tetrahydrodipicolinate (HTPA)	2.16e-205	T15m_vs_AP+Ec	0.213469	0.000908027	22	TRUE	FALSE
Q6MLY0	Bd1873	Putative methyl accepting chemotaxis protein	transmembrane signaling receptor activity	9.1e-210	T15m_vs_AP+Ec	0.213405	0.094526	15	FALSE	FALSE
Q6MQJ1	Bd0475	Uncharacterized protein	-	#N/A	T15m_vs_AP+Ec	0.213292	0.0597034	4	FALSE	FALSE
Q6MQW9	Bd0333	AmpG protein	PFAM major facilitator superfamily MFS_1	3.51e-307	T15m_vs_AP+Ec	0.213239	0.168596	7	FALSE	FALSE
Q6MPY9	Bd0699	Predicted Zn-dependent protease	Putative modulator of DNA gyrase	0.0	T15m_vs_AP+Ec	0.21318	0.00330799	22	TRUE	FALSE
Q6MII6	Bd3171	Peptidyl-dipeptidase	Peptidase family M3	0.0	T15m_vs_AP+Ec	0.213129	0.00171483	45	TRUE	FALSE
Q6MNL2	Bd1236	Probable DNA-binding stress protein	Ferritin-like domain	5.33e-114	T15m_vs_AP+Ec	0.212593	0.00939634	14	TRUE	FALSE
Q6MMJ2	Bd1637	Phenylalanine--tRNA ligase alpha subunit	Belongs to the class-II aminoacyl-tRNA synthetase family. Phe-tRNA synthetase alpha subunit type 1 subfamily	1.01e-250	T15m_vs_AP+Ec	0.212459	0.000135654	28	TRUE	FALSE
Q6ML33	Bd2189	Putative oligopeptide transport system ATP-binding protein	Belongs to the ABC transporter superfamily	7.77e-234	T15m_vs_AP+Ec	0.212056	0.0149696	12	TRUE	FALSE
Q6MIT8	Bd3060	Putative transcriptional regulator	transcriptional regulator	5.67e-149	T15m_vs_AP+Ec	0.210644	0.134504	10	FALSE	FALSE
Q6MQK5	Bd0461	Multidrug resistance protein	COG0477 Permeases of the major facilitator superfamily	1.19e-279	T15m_vs_AP+Ec	0.209695	0.319692	2	FALSE	FALSE
Q6MPZ4	Bd0694	Uncharacterized protein	-	#N/A	T15m_vs_AP+Ec	0.209695	0.407596	6	FALSE	TRUE
Q6MJ08	Bd2985	Uncharacterized protein	-	#N/A	T15m_vs_AP+Ec	0.208743	0.125315	7	FALSE	FALSE
Q6MIE2	Bd3219	Hypoxanthine phosphoribosyltransferase	Belongs to the purine pyrimidine phosphoribosyltransferase family	3.16e-125	T15m_vs_AP+Ec	0.208347	0.0212084	11	TRUE	FALSE
Q6MHR5	Bd3475	Transket_pyr domain-containing protein	Catalyzes the transfer of a two-carbon ketol group from a ketose donor to an aldose acceptor, via a covalent intermediate with the cofactor thiamine pyrophosphate	0.0	T15m_vs_AP+Ec	0.207446	3.64457e-05	30	TRUE	FALSE
Q6MJL2	Bd2763	Biotin--synthetase	Biotin/lipoate A/B protein ligase family	2.92e-182	T15m_vs_AP+Ec	0.206678	0.0193738	11	TRUE	FALSE
Q6MPX4	Bd0714	Probable pyrophosphohydrolase	Belongs to the Nudix hydrolase family	8.44e-111	T15m_vs_AP+Ec	0.206614	0.65661	8	FALSE	FALSE
Q6ML78	Bd2139	Two-component response regulator	response regulator	7.19e-137	T15m_vs_AP+Ec	0.206582	0.00131674	17	TRUE	FALSE
Q6MHB3	Bd3637	ABC transporter ATP-binding protein	ABC transporter	0.0	T15m_vs_AP+Ec	0.206488	0.167698	17	FALSE	FALSE
Q6MQT8	Bd0372	2Fe-2S ferredoxin-type domain-containing protein	2Fe-2S iron-sulfur cluster binding domain	1.75e-62	T15m_vs_AP+Ec	0.205713	0.531547	3	FALSE	FALSE
Q6MLM1	Bd1986	Methyltransf_30 domain-containing protein	S-adenosyl-L-methionine-dependent methyltransferase	5.67e-180	T15m_vs_AP+Ec	0.204635	0.163294	7	FALSE	FALSE
Q6MPG7	Bd0887	Outer membrane export factor	Outer membrane efflux protein	1.62e-294	T15m_vs_AP+Ec	0.203754	0.129434	22	FALSE	FALSE
Q6MM64	Bd1779	Inosine-5-monophosphate dehydrogenase	Catalyzes the irreversible NADPH-dependent deamination of GMP to IMP. It functions in the conversion of nucleobase, nucleoside and nucleotide derivatives of G to A nucleotides, and in maintaining the intracellular balance of A and G nucleotides	5.56e-246	T15m_vs_AP+Ec	0.203657	0.00209258	17	TRUE	FALSE
Q6MMX0	Bd1502	Putative cAMP-dependent protein kinase	Cyclic nucleotide-monophosphate binding domain	6.88e-296	T15m_vs_AP+Ec	0.202268	0.134089	13	FALSE	FALSE
Q6MM76	Bd1766	Putative translation initiation inhibitor	PFAM Endoribonuclease L-PSP	1.4e-82	T15m_vs_AP+Ec	0.202182	0.00272248	10	TRUE	FALSE
Q6MHQ3	Bd3487	Ubiquinone/menaquinone biosynthesis C-methyltransferase UbiE	Methyltransferase required for the conversion of demethylmenaquinol (DMKH2) to menaquinol (MKH2) and the conversion of 2-polyprenyl-6-methoxy-1,4-benzoquinol (DDMQH2) to 2- polyprenyl-3-methyl-6-methoxy-1,4-benzoquinol (DMQH2)	7.75e-170	T15m_vs_AP+Ec	0.202006	0.0226929	8	TRUE	FALSE
Q6MQI5	Bd0481	Uncharacterized protein	-	#N/A	T15m_vs_AP+Ec	0.200828	0.454724	6	FALSE	FALSE
Q6MK24	Bd2590	Transcriptional regulatory protein	PFAM Cyclic nucleotide-binding	1.1e-168	T15m_vs_AP+Ec	0.200456	0.157576	8	FALSE	FALSE
Q6MIP0	Bd3112	30S ribosomal protein S4 B	One of the primary rRNA binding proteins, it binds directly to 16S rRNA where it nucleates assembly of the body of the 30S subunit	2.32e-144	T15m_vs_AP+Ec	0.200336	0.0362557	18	TRUE	FALSE
Q6MPA8	Bd0950	UDP-3-O-acylglucosamine N-acyltransferase	Catalyzes the N-acylation of UDP-3-O-acylglucosamine using 3-hydroxyacyl-ACP as the acyl donor. Is involved in the biosynthesis of lipid A, a phosphorylated glycolipid that anchors the lipopolysaccharide to the outer membrane of the cell	3.62e-175	T15m_vs_AP+Ec	0.200327	0.0032757	13	TRUE	FALSE
Q6MP39	Bd1027	Galactokinase	GHMP kinases N terminal domain	5.98e-242	T15m_vs_AP+Ec	0.200184	0.000386287	15	TRUE	FALSE
Q6MMQ0	Bd1576	Aerobactin siderophore biosynthesis protein iucA	IucA / IucC family	0.0	T15m_vs_AP+Ec	0.199397	0.284829	13	FALSE	TRUE
Q6MHP8	Bd3492	1,4-dihydroxy-2-naphthoyl-CoA synthase	Belongs to the enoyl-CoA hydratase isomerase family. MenB subfamily	3.52e-223	T15m_vs_AP+Ec	0.199235	0.012765	17	TRUE	FALSE
Q6MMG7	Bd1664	Uncharacterized protein	-	#N/A	T15m_vs_AP+Ec	0.19896	0.47282	5	FALSE	FALSE
Q6MQL0	Bd0456	Putative lactoylglutathione lyase	Glyoxalase-like domain	3.14e-103	T15m_vs_AP+Ec	0.198785	0.0491448	5	TRUE	FALSE
Q6MR60	Bd0239	30S ribosomal protein S21	Belongs to the bacterial ribosomal protein bS21 family	5.59e-37	T15m_vs_AP+Ec	0.19846	0.0227848	10	TRUE	FALSE
Q6MHT5	Bd3454	Coproporphyrinogen-III oxidase	Belongs to the anaerobic coproporphyrinogen-III oxidase family	0.0	T15m_vs_AP+Ec	0.197817	0.021477	24	TRUE	FALSE
Q6MQP3	Bd0417	Uncharacterized protein	-	#N/A	T15m_vs_AP+Ec	0.197719	0.474058	46	FALSE	FALSE
Q6MNU5	Bd1139	Uncharacterized protein	OsmC-like protein	1.26e-105	T15m_vs_AP+Ec	0.197592	0.186485	11	FALSE	FALSE
Q6MLB0	Bd2104	DNA-binding protein HU-alpha (HU-2)	Histone-like DNA-binding protein which is capable of wrapping DNA to stabilize it, and thus to prevent its denaturation under extreme environmental conditions	3.12e-56	T15m_vs_AP+Ec	0.19749	0.117614	4	FALSE	FALSE
Q6MK91	Bd2518	Alkyl hydroperoxide reductase, subunit F	Pyridine nucleotide-disulphide oxidoreductase	0.0	T15m_vs_AP+Ec	0.197353	7.73069e-05	29	TRUE	FALSE
Q6MHR9	Bd3471	Purine-binding chemotaxis protein CheW	Two component signalling adaptor domain	6.25e-112	T15m_vs_AP+Ec	0.196756	0.161897	11	FALSE	FALSE
Q6MQ94	Bd0585	D-alanine--D-alanine ligase	Belongs to the D-alanine--D-alanine ligase family	1.36e-267	T15m_vs_AP+Ec	0.196572	0.00209258	24	TRUE	FALSE
Q6MHG3	Bd3582	Uncharacterized protein	-	#N/A	T15m_vs_AP+Ec	0.196348	0.0272115	8	TRUE	FALSE
Q6MKZ1	Bd2235	Sec translocon accessory complex subunit YajC	TIGRFAM preprotein translocase, YajC subunit	1.1e-73	T15m_vs_AP+Ec	0.195668	0.00107092	9	TRUE	FALSE
Q6MPA1	Bd0958	Putative Zn-dependent protease	Peptidase U62 modulator of DNA gyrase	0.0	T15m_vs_AP+Ec	0.19498	0.0034293	24	TRUE	FALSE
Q6MPQ2	Bd0796	Enolase	Catalyzes the reversible conversion of 2- phosphoglycerate into phosphoenolpyruvate. It is essential for the degradation of carbohydrates via glycolysis	2.36e-306	T15m_vs_AP+Ec	0.194871	0.000257149	23	TRUE	FALSE
Q6MLJ7	Bd2012	3-oxoacyl-[acyl-carrier-protein] reductase	Short-chain dehydrogenase reductase SDR	1.27e-174	T15m_vs_AP+Ec	0.193618	0.0040738	22	TRUE	FALSE
Q6MP83	Bd0980	Divalent cation tolerance protein	CutA1 divalent ion tolerance protein	1.21e-73	T15m_vs_AP+Ec	0.193396	0.289895	3	FALSE	FALSE
Q6MPW8	Bd0721	DOPA-dioxygenase-related protein	Dopa 4,5-dioxygenase family	3.31e-90	T15m_vs_AP+Ec	0.192966	0.419644	3	FALSE	FALSE
Q6MRQ2	Bd0022	Electron transfer flavoprotein beta-subunit	Electron transfer flavoprotein	8.28e-176	T15m_vs_AP+Ec	0.192966	0.0146409	25	TRUE	FALSE
Q6MK65	Bd2546	Uncharacterized protein	Protein of unknown function (DUF502)	1.23e-160	T15m_vs_AP+Ec	0.192963	0.0151166	10	TRUE	FALSE
Q6MND9	Bd1319	Uncharacterized protein	-	#N/A	T15m_vs_AP+Ec	0.19249	0.00215848	14	TRUE	FALSE
Q6MGM4	Bd3900	ATP synthase subunit delta	F(1)F(0) ATP synthase produces ATP from ADP in the presence of a proton or sodium gradient. F-type ATPases consist of two structural domains, F(1) containing the extramembraneous catalytic core and F(0) containing the membrane proton channel, linked together by a central stalk and a peripheral stalk. During catalysis, ATP synthesis in the catalytic domain of F(1) is coupled via a rotary mechanism…	2.38e-122	T15m_vs_AP+Ec	0.191926	0.000965813	18	TRUE	FALSE
Q6MJ14	Bd2978	30S ribosomal protein S10	Involved in the binding of tRNA to the ribosomes	3.91e-66	T15m_vs_AP+Ec	0.191247	0.0335502	17	TRUE	FALSE
Q6MH12	Bd3753	ATP-dependent Clp protease ATP-binding subunit ClpX	ATP-dependent specificity component of the Clp protease. It directs the protease to specific substrates. Can perform chaperone functions in the absence of ClpP	6.77e-306	T15m_vs_AP+Ec	0.191095	0.00956789	35	TRUE	FALSE
Q6MNC4	Bd1335	Histidine kinase	Histidine kinase-like ATPases	2.06e-313	T15m_vs_AP+Ec	0.190989	0.197425	10	FALSE	TRUE
Q6MM66	Bd1777	Diaminopimelate decarboxylase	Specifically catalyzes the decarboxylation of meso- diaminopimelate (meso-DAP) to L-lysine	3.07e-284	T15m_vs_AP+Ec	0.190793	0.0227848	11	TRUE	FALSE
Q6MMF1	Bd1683	Putative N-acetylneuraminic acid synthetase	PFAM N-acetylneuraminic acid synthase	2.28e-250	T15m_vs_AP+Ec	0.190657	0.000300546	26	TRUE	FALSE
Q6MNJ8	Bd1255	Heat-shock protein HSP33 homologue	Redox regulated molecular chaperone. Protects both thermally unfolding and oxidatively damaged proteins from irreversible aggregation. Plays an important role in the bacterial defense system toward oxidative stress	8.91e-217	T15m_vs_AP+Ec	0.19047	0.406389	8	FALSE	FALSE
Q6MLY4	Bd1869	dTDP-glucose 4,6-dehydratase	Belongs to the NAD(P)-dependent epimerase dehydratase family. dTDP-glucose dehydratase subfamily	2.87e-248	T15m_vs_AP+Ec	0.189071	0.0365938	19	TRUE	FALSE
Q6MJW2	Bd2654	D-alanyl-D-alanine dipeptidase	D-ala-D-ala dipeptidase	3.34e-150	T15m_vs_AP+Ec	0.188791	0.373936	7	FALSE	FALSE
Q6MQQ6	Bd0404	AtoB protein	Belongs to the thiolase family	2.22e-278	T15m_vs_AP+Ec	0.188193	0.00186334	25	TRUE	FALSE
Q6MNJ2	Bd1261	Uncharacterized protein	-	#N/A	T15m_vs_AP+Ec	0.187306	0.0217352	7	TRUE	FALSE
Q6MI94	Bd3274	D-glycero-beta-D-manno-heptose 1-phosphate adenylyltransferase	Catalyzes the ADP transfer from ATP to D-glycero-beta-D- manno-heptose 1-phosphate, yielding ADP-D-glycero-beta-D-manno- heptose	3.16e-107	T15m_vs_AP+Ec	0.187062	0.343426	5	FALSE	FALSE
Q6MLG6	Bd2045	Homoserine kinase	homoserine kinase activity	1.68e-254	T15m_vs_AP+Ec	0.186617	0.315019	12	FALSE	FALSE
Q6MK11	Bd2605	DUF2249 domain-containing protein	Uncharacterized conserved protein (DUF2249)	5.72e-61	T15m_vs_AP+Ec	0.186474	0.286186	4	FALSE	FALSE
Q6MRD2	Bd0156	Nitrogen fixation specific regulatory protein NifA	PFAM sigma-54 factor interaction domain-containing protein	0.0	T15m_vs_AP+Ec	0.185061	0.0661089	43	FALSE	FALSE
Q6MJX8	Bd2638	Putative globin	Bacterial-like globin	1.99e-99	T15m_vs_AP+Ec	0.184987	0.172381	8	FALSE	FALSE
Q6MH86	Bd3668	Uncharacterized protein	Domain of unknown function (DUF4269)	6.43e-238	T15m_vs_AP+Ec	0.184763	0.488484	6	FALSE	FALSE
Q6MP10	Bd1060	Hydantoin utilization protein	Hydantoin utilization protein	0.0	T15m_vs_AP+Ec	0.18439	0.483594	15	FALSE	FALSE
Q6MHE7	Bd3602	YusX protein	PFAM peptidase M3A and M3B, thimet oligopeptidase F	0.0	T15m_vs_AP+Ec	0.183912	0.0470056	30	TRUE	FALSE
Q6MJT3	Bd2685	Uncharacterized protein	-	#N/A	T15m_vs_AP+Ec	0.183886	0.420167	5	FALSE	TRUE
Q6MPB5	Bd0943	Putative amidohydrolase	PFAM Nitrilase cyanide hydratase and apolipoprotein N-acyltransferase	4.18e-199	T15m_vs_AP+Ec	0.183779	0.0679337	16	FALSE	FALSE
Q6MQS9	Bd0381	O-methyltransferase	O-methyltransferase	3.56e-160	T15m_vs_AP+Ec	0.182959	0.0616056	13	FALSE	FALSE
Q6MP59	Bd1005	YceI protein	Belongs to the UPF0312 family	2.43e-137	T15m_vs_AP+Ec	0.18222	0.0248117	13	TRUE	FALSE
Q6MKM7	Bd2361	Uncharacterized protein	-	#N/A	T15m_vs_AP+Ec	0.18205	0.578462	18	FALSE	FALSE
Q6MH11	Bd3754	ATP-dependent Clp protease proteolytic subunit	Cleaves peptides in various proteins in a process that requires ATP hydrolysis. Has a chymotrypsin-like activity. Plays a major role in the degradation of misfolded proteins	4.17e-149	T15m_vs_AP+Ec	0.181838	0.0216782	10	TRUE	FALSE
Q6MM60	Bd1784	Uncharacterized protein	glyoxalase III activity	2.69e-104	T15m_vs_AP+Ec	0.180917	0.494016	4	FALSE	TRUE
Q6ML08	Bd2218	ATP-dependent protease La domain protein	ATP-dependent protease La	1.35e-146	T15m_vs_AP+Ec	0.180836	0.11122	13	FALSE	FALSE
Q6MRI2	Bd0097	Co-chaperonin GroES	Binds to Cpn60 in the presence of Mg-ATP and suppresses the ATPase activity of the latter	2.71e-66	T15m_vs_AP+Ec	0.180652	0.286522	19	FALSE	FALSE
Q6MQV1	Bd0355	Putative arsenate reductase	Belongs to the ArsC family	2.04e-79	T15m_vs_AP+Ec	0.180625	0.049894	11	TRUE	FALSE
Q6MP12	Bd1058	Peptide methionine sulfoxide reductase MsrA	Has an important function as a repair enzyme for proteins that have been inactivated by oxidation. Catalyzes the reversible oxidation-reduction of methionine sulfoxide in proteins to methionine	2.64e-146	T15m_vs_AP+Ec	0.180329	0.00816802	16	TRUE	FALSE
Q6MH14	Bd3751	Response regulatory domain-containing protein	cheY-homologous receiver domain	1.95e-90	T15m_vs_AP+Ec	0.180312	0.0363964	6	TRUE	FALSE
Q6MQY7	Bd0315	Thiol peroxidase	Thiol-specific peroxidase that catalyzes the reduction of hydrogen peroxide and organic hydroperoxides to water and alcohols, respectively. Plays a role in cell protection against oxidative stress by detoxifying peroxides	8.88e-112	T15m_vs_AP+Ec	0.179758	0.0331616	11	TRUE	FALSE
Q6MMH9	Bd1651	Uncharacterized protein	-	#N/A	T15m_vs_AP+Ec	0.179233	0.089408	8	FALSE	FALSE
Q6MJG4	Bd2813	Putative alcohol dehydrogenase I	Alanine dehydrogenase/PNT, C-terminal domain	1.26e-244	T15m_vs_AP+Ec	0.179171	0.0782552	9	FALSE	FALSE
Q6MIW2	Bd3033	Proline--tRNA ligase	Catalyzes the attachment of proline to tRNA(Pro) in a two-step reaction proline is first activated by ATP to form Pro- AMP and then transferred to the acceptor end of tRNA(Pro)	0.0	T15m_vs_AP+Ec	0.17908	0.00139837	30	TRUE	FALSE
Q6MRF6	Bd0131	Succinylglutamic semialdehyde dehydrogenase	Succinylglutamic semialdehyde dehydrogenase	0.0	T15m_vs_AP+Ec	0.177614	0.00331574	31	TRUE	FALSE
Q6MRF1	Bd0136	tRNA-dihydrouridine synthase	Catalyzes the synthesis of 5,6-dihydrouridine (D), a modified base found in the D-loop of most tRNAs, via the reduction of the C5-C6 double bond in target uridines	4.77e-247	T15m_vs_AP+Ec	0.177329	0.316295	10	FALSE	FALSE
Q6MM25	Bd1822	Uncharacterized protein	HD domain	0.0	T15m_vs_AP+Ec	0.177226	0.0433753	26	TRUE	FALSE
Q6MMX6	Bd1496	Oxidoreductase family protein	PFAM oxidoreductase domain protein	5.83e-222	T15m_vs_AP+Ec	0.177218	0.192663	14	FALSE	FALSE
Q6MK05	Bd2611	Cytochrome-c oxidase	Belongs to the heme-copper respiratory oxidase family	0.0	T15m_vs_AP+Ec	0.176857	0.0390351	23	TRUE	FALSE
Q6MQJ4	Bd0472	FHA domain-containing protein	FHA domain	0.0	T15m_vs_AP+Ec	0.176751	0.0602517	23	FALSE	FALSE
Q6MIH6	Bd3181	Uncharacterized protein	-	#N/A	T15m_vs_AP+Ec	0.176719	0.6373	6	FALSE	FALSE
Q6MJB0	Bd2871	Uncharacterized protein	-	#N/A	T15m_vs_AP+Ec	0.176464	0.151682	10	FALSE	FALSE
Q6MQP7	Bd0413	Uncharacterized protein	-	#N/A	T15m_vs_AP+Ec	0.176422	0.264075	23	FALSE	FALSE
Q6ML29	Bd2193	ABC transporter, membrane spanning protein	PFAM binding-protein-dependent transport systems inner membrane component	5.6e-273	T15m_vs_AP+Ec	0.175435	0.0459699	11	TRUE	FALSE
Q6MNS4	Bd1163	Transcriptional regulator	Transcriptional regulator	4.19e-92	T15m_vs_AP+Ec	0.174551	0.027425	8	TRUE	FALSE
Q6MJ02	Bd2992	Transcription termination/antitermination protein NusG	Participates in transcription elongation, termination and antitermination	2.81e-123	T15m_vs_AP+Ec	0.1742	0.0305619	7	TRUE	FALSE
Q6MLS3	Bd1933	t(6)A37 threonylcarbamoyladenosine biosynthesis protein TsaE	tRNA threonylcarbamoyladenosine modification	3.22e-103	T15m_vs_AP+Ec	0.173879	0.51437	5	FALSE	FALSE
Q6MRE1	Bd0146	BglX2 protein	PFAM glycoside hydrolase, family 3 domain protein	8.3e-276	T15m_vs_AP+Ec	0.173827	0.0105957	27	TRUE	FALSE
Q6MID6	Bd3226	Uncharacterized protein	-	#N/A	T15m_vs_AP+Ec	0.173815	0.0492737	13	TRUE	FALSE
Q6MP11	Bd1059	N-methylhydantoinase B	N-methylhydantoinase B	0.0	T15m_vs_AP+Ec	0.173609	0.286522	11	FALSE	FALSE
Q6ML93	Bd2123	Signal recognition particle protein	Involved in targeting and insertion of nascent membrane proteins into the cytoplasmic membrane. Binds to the hydrophobic signal sequence of the ribosome-nascent chain (RNC) as it emerges from the ribosomes. The SRP-RNC complex is then targeted to the cytoplasmic membrane where it interacts with the SRP receptor FtsY. Interaction with FtsY leads to the transfer of the RNC complex to the Sec transl…	1.85e-316	T15m_vs_AP+Ec	0.173193	0.161773	29	FALSE	FALSE
Q6MMW6	Bd1507	Riboflavin biosynthesis protein	Belongs to the ribF family	6.91e-233	T15m_vs_AP+Ec	0.173045	0.0580759	20	FALSE	FALSE
Q6MNJ1	Bd1262	Uncharacterized protein	F420-0:Gamma-glutamyl ligase	2.8e-170	T15m_vs_AP+Ec	0.172425	0.555214	7	FALSE	FALSE
Q6ML67	Bd2151	Fumarate hydratase class I	Catalyzes the reversible hydration of fumarate to (S)- malate	0.0	T15m_vs_AP+Ec	0.17221	0.00158304	33	TRUE	FALSE
Q6MPZ6	Bd0692	Glycine dehydrogenase (decarboxylating)	The glycine cleavage system catalyzes the degradation of glycine. The P protein binds the alpha-amino group of glycine through its pyridoxal phosphate cofactor	0.0	T15m_vs_AP+Ec	0.171392	0.0267948	48	TRUE	FALSE
Q6MP84	Bd0979	Orotate phosphoribosyltransferase	Catalyzes the transfer of a ribosyl phosphate group from 5-phosphoribose 1-diphosphate to orotate, leading to the formation of orotidine monophosphate (OMP)	3.41e-125	T15m_vs_AP+Ec	0.170877	0.061868	8	FALSE	FALSE
Q6MLW1	Bd1892	Uncharacterized protein	-	#N/A	T15m_vs_AP+Ec	0.170834	0.660746	7	FALSE	FALSE
Q6MPL0	Bd0842	ABC-type nitrate transporter, ATPase component	PFAM ABC transporter	3.66e-166	T15m_vs_AP+Ec	0.170617	0.148043	9	FALSE	FALSE
Q6MRA2	Bd0190	Putative nitrogen-fixing protein NifU	Scaffold protein Nfu/NifU N terminal	5.62e-132	T15m_vs_AP+Ec	0.169409	0.0475386	9	TRUE	FALSE
Q6MKK3	Bd2385	ABC-type Fe3+-siderophores transport systems	ABC-type Fe3 -hydroxamate transport system, periplasmic component	1.03e-199	T15m_vs_AP+Ec	0.169397	0.0491448	8	TRUE	FALSE
Q6ML61	Bd2157	Uncharacterized protein	Domain of unknown function (DUF4442)	1.28e-127	T15m_vs_AP+Ec	0.168909	0.0331616	7	TRUE	FALSE
Q6MIZ6	Bd2998	Uncharacterized protein	-	#N/A	T15m_vs_AP+Ec	0.168561	0.253962	7	FALSE	FALSE
Q6MJ35	Bd2951	30S ribosomal protein S4 A	One of the primary rRNA binding proteins, it binds directly to 16S rRNA where it nucleates assembly of the body of the 30S subunit	1.2e-146	T15m_vs_AP+Ec	0.168045	0.00991714	26	TRUE	FALSE
Q6MLB8	Bd2096	3-oxoacid CoA-transferase subunit A	3-oxoacid CoA-transferase	1.39e-166	T15m_vs_AP+Ec	0.167895	0.262416	13	FALSE	FALSE
Q6MNS0	Bd1168	Uncharacterized protein	-	#N/A	T15m_vs_AP+Ec	0.167695	0.0743149	16	FALSE	FALSE
Q6MLN6	Bd1971	Uncharacterized protein	EAL domain	2.64e-285	T15m_vs_AP+Ec	0.167456	0.245855	19	FALSE	FALSE
Q6MI79	Bd3290	DUF3817 domain-containing protein	Domain of unknown function (DUF3817)	4.12e-61	T15m_vs_AP+Ec	0.167341	0.57399	2	FALSE	FALSE
Q6MPS9	Bd0762	MaoC family protein	dehydratase	5.68e-91	T15m_vs_AP+Ec	0.167077	0.012765	10	TRUE	FALSE
Q6MKR6	Bd2319	Glutamate--tRNA ligase	Catalyzes the attachment of glutamate to tRNA(Glu) in a two-step reaction glutamate is first activated by ATP to form Glu-AMP and then transferred to the acceptor end of tRNA(Glu)	0.0	T15m_vs_AP+Ec	0.166921	0.0416146	34	TRUE	FALSE
Q6MND8	Bd1320	Uncharacterized protein	-	#N/A	T15m_vs_AP+Ec	0.166899	0.0090479	10	TRUE	FALSE
Q6MNF8	Bd1298	Chaperone protein DnaK	Heat shock 70 kDa protein	0.0	T15m_vs_AP+Ec	0.166749	0.00508306	65	TRUE	FALSE
Q6MHU0	Bd3447	Hydroxymethylbilane synthase	Tetrapolymerization of the monopyrrole PBG into the hydroxymethylbilane pre-uroporphyrinogen in several discrete steps	0.0	T15m_vs_AP+Ec	0.166462	0.00632399	30	TRUE	FALSE
Q6MLR3	Bd1944	GTPase Der	GTPase that plays an essential role in the late steps of ribosome biogenesis	0.0	T15m_vs_AP+Ec	0.166451	0.134504	38	FALSE	FALSE
Q6ML00	Bd2226	Cation efflux system protein, AcrB/AcrD/AcrF family protein	Belongs to the resistance-nodulation-cell division (RND) (TC 2.A.6) family	0.0	T15m_vs_AP+Ec	0.166284	0.0124484	41	TRUE	FALSE
Q6MNY2	Bd1093	Putative pyruvate, phosphate dikinase regulatory protein	Bifunctional serine threonine kinase and phosphorylase involved in the regulation of the pyruvate, phosphate dikinase (PPDK) by catalyzing its phosphorylation dephosphorylation	3.56e-198	T15m_vs_AP+Ec	0.165965	0.144178	15	FALSE	FALSE
Q6MHX3	Bd3411	ABC transporter, permease protein	ABC transporter, permease protein	1.93e-172	T15m_vs_AP+Ec	0.165306	0.165614	6	FALSE	FALSE
Q6MRF3	Bd0134	Aspartokinase	Belongs to the aspartokinase family	0.0	T15m_vs_AP+Ec	0.164905	0.0707262	24	FALSE	FALSE
Q6ML86	Bd2131	tRNA uridine(34) hydroxylase	Belongs to the UPF0176 family	5.72e-266	T15m_vs_AP+Ec	0.163901	0.682338	13	FALSE	FALSE
P60809	Bd2507	Lipoate-protein ligase A	Catalyzes both the ATP-dependent activation of exogenously supplied lipoate to lipoyl-AMP and the transfer of the activated lipoyl onto the lipoyl domains of lipoate-dependent enzymes	3.13e-253	T15m_vs_AP+Ec	0.163742	0.144178	16	FALSE	FALSE
Q6MKW4	Bd2263	Putative glutamate--cysteine ligase 2	ATP-dependent carboxylate-amine ligase which exhibits weak glutamate--cysteine ligase activity	1.71e-288	T15m_vs_AP+Ec	0.163291	0.187701	8	FALSE	FALSE
Q6MN38	Bd1425	Transcriptional regulator	MarR family	6.23e-97	T15m_vs_AP+Ec	0.162902	0.246179	10	FALSE	FALSE
Q6MJH6	Bd2801	Putative septation protein SpoVG	Could be involved in septation	3.17e-71	T15m_vs_AP+Ec	0.162676	0.0347499	12	TRUE	FALSE
Q6MHI9	Bd3553	Uncharacterized protein	-	#N/A	T15m_vs_AP+Ec	0.162552	0.409371	10	FALSE	FALSE
Q6ML26	Bd2196	Sec-independent protein translocase protein TatA	Part of the twin-arginine translocation (Tat) system that transports large folded proteins containing a characteristic twin-arginine motif in their signal peptide across membranes. TatA could form the protein-conducting channel of the Tat system	2.38e-46	T15m_vs_AP+Ec	0.162486	0.229133	5	FALSE	FALSE
Q6MIL7	Bd3138	ABC-type transporter involved in lipoprotein release	-	#N/A	T15m_vs_AP+Ec	0.162294	0.0464287	9	TRUE	FALSE
Q6MNP2	Bd1201	Isovaleryl-CoA dehydrogenase	PFAM acyl-CoA dehydrogenase domain protein	0.0	T15m_vs_AP+Ec	0.161935	0.032588	23	TRUE	FALSE
Q6MM79	Bd1762	Uncharacterized protein	PFAM metal-dependent phosphohydrolase, HD sub domain	0.0	T15m_vs_AP+Ec	0.161912	0.0029777	24	TRUE	FALSE
Q6MMT9	Bd1534	Methylmalonate-semialdehyde dehydrogenase	methylmalonate-semialdehyde dehydrogenase	0.0	T15m_vs_AP+Ec	0.161601	0.196494	24	FALSE	FALSE
Q6MPN7	Bd0811	Transcriptional regulator, AraC family	Bacterial transcription activator, effector binding domain	2.38e-114	T15m_vs_AP+Ec	0.161192	0.232047	9	FALSE	FALSE
Q6MRF2	Bd0135	Nitroreductase domain-containing protein	Nitroreductase family	8.2e-145	T15m_vs_AP+Ec	0.159411	0.0756148	7	FALSE	FALSE
Q6MK89	Bd2520	Putative lactoylglutathione lyase	lactoylglutathione lyase activity	9.39e-80	T15m_vs_AP+Ec	0.15883	0.189966	4	FALSE	FALSE
Q6MRL6	Bd0061	Ppx-GppA domain-containing protein	PFAM Ppx GppA phosphatase	8.5e-213	T15m_vs_AP+Ec	0.158633	0.0463968	11	TRUE	FALSE
Q6MNL6	Bd1232	Putative pirin-related protein	Belongs to the pirin family	3.25e-223	T15m_vs_AP+Ec	0.157702	0.132203	12	FALSE	FALSE
P61973	Bd0928	Malate dehydrogenase	Catalyzes the reversible oxidation of malate to oxaloacetate	2.81e-257	T15m_vs_AP+Ec	0.157556	0.0654989	33	FALSE	FALSE
Q6MR28	Bd0273	Uncharacterized protein	-	#N/A	T15m_vs_AP+Ec	0.157378	0.2386	6	FALSE	FALSE
Q6MQ39	Bd0646	Transcriptional regulator, MarR family	Transcriptional regulator, MarR family	3.96e-126	T15m_vs_AP+Ec	0.155928	0.089408	13	FALSE	FALSE
Q6MRJ4	Bd0085	Cytidine/deoxycytidylate deaminase family protein	deaminase	2.41e-111	T15m_vs_AP+Ec	0.155805	0.473435	6	FALSE	FALSE
Q6MRG2	Bd0123	Putative TPR domain protein	TPR repeat	1.89e-168	T15m_vs_AP+Ec	0.155554	0.642975	12	FALSE	FALSE
Q6MGM6	Bd3898	ATP synthase gamma chain	Produces ATP from ADP in the presence of a proton gradient across the membrane. The gamma chain is believed to be important in regulating ATPase activity and the flow of protons through the CF(0) complex	1.7e-203	T15m_vs_AP+Ec	0.155542	0.00365998	28	TRUE	FALSE
Q6MHZ0	Bd3394	Two component response regulator	PFAM response regulator receiver	1.75e-156	T15m_vs_AP+Ec	0.155463	0.176856	15	FALSE	FALSE
Q6MRM6	Bd0049	Probable transaldolase	Transaldolase is important for the balance of metabolites in the pentose-phosphate pathway	3.17e-150	T15m_vs_AP+Ec	0.154944	0.00131641	14	TRUE	FALSE
Q6MNR9	Bd1169	Large Ala/Glu-rich protein	nuclear chromosome segregation	0.0	T15m_vs_AP+Ec	0.154619	0.14857	52	FALSE	FALSE
Q6MME8	Bd1686	Probable acylneuraminate cytidylyltransferase	PFAM acylneuraminate cytidylyltransferase	2.9e-158	T15m_vs_AP+Ec	0.154526	0.53054	7	FALSE	FALSE
Q6MMC2	Bd1714	RNA polymerase sigma factor	Belongs to the sigma-70 factor family. ECF subfamily	7.02e-128	T15m_vs_AP+Ec	0.15419	0.504309	4	FALSE	FALSE
Q6ML77	Bd2140	DNA polymerase III polC-type	DNA polymerase III	4.99e-221	T15m_vs_AP+Ec	0.153411	0.253475	13	FALSE	FALSE
Q6MHM6	Bd3515	Uncharacterized protein	Pirin	2.83e-175	T15m_vs_AP+Ec	0.153349	0.566964	5	FALSE	FALSE
Q6MH71	Bd3685	Tautomerase domain-containing protein	TIGRFAM 4-oxalocrotonate tautomerase family enzyme	2.54e-42	T15m_vs_AP+Ec	0.152858	0.560113	2	FALSE	TRUE
Q6MGS3	Bd3849	50S ribosomal protein L21	This protein binds to 23S rRNA in the presence of protein L20	4.36e-106	T15m_vs_AP+Ec	0.152645	0.093755	16	FALSE	FALSE
Q6MPQ4	Bd0793	CpaF protein	Flp pilus assembly protein, ATPase CpaF	5.07e-260	T15m_vs_AP+Ec	0.152507	0.0402064	27	TRUE	FALSE
Q6MHR8	Bd3472	Uncharacterized protein	-	#N/A	T15m_vs_AP+Ec	0.152339	0.739974	6	FALSE	FALSE
Q6MK92	Bd2517	Alkyl hydroperoxide reductase C	C-terminal domain of 1-Cys peroxiredoxin	1.09e-139	T15m_vs_AP+Ec	0.151912	0.0206679	21	TRUE	FALSE
Q6MQQ5	Bd0405	3-ketoacyl-acyl carrier protein reductase	-	#N/A	T15m_vs_AP+Ec	0.151901	0.2393	13	FALSE	FALSE
Q6MHS7	Bd3462	Putative hydrolase	hydrolases or acyltransferases (alpha beta hydrolase superfamily)	3.34e-207	T15m_vs_AP+Ec	0.151876	0.0633589	14	FALSE	FALSE
Q6MLS1	Bd1935	Uncharacterized protein	-	#N/A	T15m_vs_AP+Ec	0.151227	0.483594	7	FALSE	FALSE
Q6MQH5	Bd0492	50S ribosomal protein L13	This protein is one of the early assembly proteins of the 50S ribosomal subunit, although it is not seen to bind rRNA by itself. It is important during the early stages of 50S assembly	4.25e-103	T15m_vs_AP+Ec	0.150814	0.0214119	19	TRUE	FALSE
Q6MPA0	Bd0959	Putative inactivated Zn-dependent peptidase, PMBA ortholog	Peptidase U62 modulator of DNA gyrase	0.0	T15m_vs_AP+Ec	0.150347	0.00263988	34	TRUE	FALSE
Q6MQT6	Bd0374	Putative transcriptional regulator PhoB-like	regulator	1.72e-109	T15m_vs_AP+Ec	0.149669	0.0433753	16	TRUE	FALSE
Q6MGQ8	Bd3866	Putative sec-independent protein translocase protein	Part of the twin-arginine translocation (Tat) system that transports large folded proteins containing a characteristic twin-arginine motif in their signal peptide across membranes. TatA could form the protein-conducting channel of the Tat system	1.5e-67	T15m_vs_AP+Ec	0.1491	0.211603	6	FALSE	FALSE
Q6MH32	Bd3731	DNA polymerase III subunit gamma/tau	DNA polymerase III is a complex, multichain enzyme responsible for most of the replicative synthesis in bacteria. This DNA polymerase also exhibits 3' to 5' exonuclease activity	0.0	T15m_vs_AP+Ec	0.148889	0.255282	26	FALSE	FALSE
Q6MQB4	Bd0562	Citrate synthase	Belongs to the citrate synthase family	5.46e-281	T15m_vs_AP+Ec	0.148553	0.0183883	26	TRUE	FALSE
Q6MM50	Bd1794	DUF1524 domain-containing protein	Protein of unknown function (DUF1524)	1.54e-214	T15m_vs_AP+Ec	0.147781	0.758504	7	FALSE	TRUE
Q6MME2	Bd1693	Galactowaldenase	Polysaccharide biosynthesis protein	6.28e-248	T15m_vs_AP+Ec	0.147738	0.0473625	22	TRUE	FALSE
Q6MK55	Bd2558	Ribosomal-protein-alanine acetyltransferase	Acetyltransferase (GNAT) domain	1.37e-133	T15m_vs_AP+Ec	0.147372	0.272969	5	FALSE	FALSE
Q6MNQ6	Bd1184	Uncharacterized protein	-	#N/A	T15m_vs_AP+Ec	0.146483	0.149597	15	FALSE	FALSE
Q6MLT6	Bd1919	Fructose-1,6-bisphosphatase	TIGRFAM fructose-1,6-bisphosphatase, class II	3.25e-225	T15m_vs_AP+Ec	0.146198	0.0132425	19	TRUE	FALSE
Q6MH80	Bd3676	FBP_C domain-containing protein	FBP C-terminal treble-clef zinc-finger	5.57e-120	T15m_vs_AP+Ec	0.145693	0.315737	8	FALSE	FALSE
Q6MQQ2	Bd0408	Flagellin	Flagellin is the subunit protein which polymerizes to form the filaments of bacterial flagella	8.55e-186	T15m_vs_AP+Ec	0.145514	0.107011	18	FALSE	FALSE
Q6MLK0	Bd2009	Ribose 5-phosphate isomerase B	ribose 5-phosphate isomerase B	4.47e-113	T15m_vs_AP+Ec	0.145413	0.0305619	8	TRUE	FALSE
Q6MLS9	Bd1926	Succinate-semialdehyde dehydrogenase (NADP+)	Aldehyde dehydrogenase	0.0	T15m_vs_AP+Ec	0.145322	0.101318	27	FALSE	FALSE
Q6MLY9	Bd1863	6-carboxy-5,6,7,8-tetrahydropterin synthase	6-pyruvoyl tetrahydropterin synthase	2.85e-98	T15m_vs_AP+Ec	0.142203	0.675674	5	FALSE	FALSE
Q6MHL8	Bd3523	Uncharacterized protein	protein affecting phage T7 exclusion by the F plasmid	2.6e-120	T15m_vs_AP+Ec	0.142073	0.503034	6	FALSE	FALSE
Q6MGZ2	Bd3773	UTP--glucose-1-phosphate uridylyltransferase	UTP-glucose-1-phosphate uridylyltransferase	1.44e-199	T15m_vs_AP+Ec	0.141873	0.0314415	16	TRUE	FALSE
Q6MQB2	Bd0565	Uncharacterized protein	-	#N/A	T15m_vs_AP+Ec	0.141058	0.403548	12	FALSE	FALSE
P60998	Bd1061	Histidinol-phosphate aminotransferase	Belongs to the class-II pyridoxal-phosphate-dependent aminotransferase family. Histidinol-phosphate aminotransferase subfamily	2.29e-274	T15m_vs_AP+Ec	0.140874	0.134848	21	FALSE	FALSE
Q6MKN2	Bd2356	Uncharacterized protein	-	#N/A	T15m_vs_AP+Ec	0.140513	0.245855	18	FALSE	FALSE
Q6MPU9	Bd0741	Glucose-6-phosphate isomerase	Belongs to the GPI family	1.18e-292	T15m_vs_AP+Ec	0.140301	0.0633557	21	FALSE	FALSE
Q6MGZ9	Bd3766	GGDEF domain-containing protein	diguanylate cyclase	0.0	T15m_vs_AP+Ec	0.139636	0.382576	26	FALSE	FALSE
Q6MMH1	Bd1660	Phosphate transport system permease protein PstA	TIGRFAM phosphate ABC transporter, inner membrane subunit PstA	5.54e-214	T15m_vs_AP+Ec	0.138875	0.424997	3	FALSE	FALSE
Q6MRK1	Bd0077	Serine--tRNA ligase	Catalyzes the attachment of serine to tRNA(Ser). Is also able to aminoacylate tRNA(Sec) with serine, to form the misacylated tRNA L-seryl-tRNA(Sec), which will be further converted into selenocysteinyl-tRNA(Sec)	8.03e-314	T15m_vs_AP+Ec	0.138587	0.0161565	29	TRUE	FALSE
Q6MR92	Bd0202	Aminopeptidase P	Belongs to the peptidase M24B family	0.0	T15m_vs_AP+Ec	0.138519	0.0240538	26	TRUE	FALSE
Q6MQ50	Bd0634	DUF4398 domain-containing protein	Domain of unknown function (DUF4398)	1.61e-64	T15m_vs_AP+Ec	0.138291	0.650825	4	FALSE	TRUE
Q6MJ96	Bd2886	Uncharacterized protein	Belongs to the BolA IbaG family	2.42e-49	T15m_vs_AP+Ec	0.138105	0.304745	2	FALSE	FALSE
Q6MN06	Bd1460	Adenylosuccinate synthetase	Plays an important role in the de novo pathway of purine nucleotide biosynthesis. Catalyzes the first committed step in the biosynthesis of AMP from IMP	4.81e-316	T15m_vs_AP+Ec	0.137591	0.0364175	33	TRUE	FALSE
Q6MIL0	Bd3145	Uncharacterized protein	-	#N/A	T15m_vs_AP+Ec	0.137422	0.0861323	13	FALSE	FALSE
Q6MPM2	Bd0826	Uncharacterized protein	-	#N/A	T15m_vs_AP+Ec	0.137337	0.503034	6	FALSE	FALSE
Q6MPG9	Bd0885	Uncharacterized protein	Domain of unknown function (DUF1904)	3.48e-75	T15m_vs_AP+Ec	0.13706	0.371099	4	FALSE	FALSE
Q6MPM1	Bd0827	3-deoxy-D-manno-octulosonate 8-phosphate phosphatase KdsC	haloacid dehalogenase-like hydrolase	6.14e-122	T15m_vs_AP+Ec	0.136464	0.161773	7	FALSE	FALSE
Q6MMY2	Bd1489	Peptide chain release factor 2	Peptide chain release factor 2 directs the termination of translation in response to the peptide chain termination codons UGA and UAA	1.01e-224	T15m_vs_AP+Ec	0.136207	0.142792	16	FALSE	FALSE
Q6MMQ7	Bd1569	DNA-directed RNA polymerase subunit omega	Promotes RNA polymerase assembly. Latches the N- and C- terminal regions of the beta' subunit thereby facilitating its interaction with the beta and alpha subunits	2.88e-47	T15m_vs_AP+Ec	0.135859	0.480479	6	FALSE	FALSE
Q6ML22	Bd2201	Transcription elongation factor GreA	Necessary for efficient RNA polymerase transcription elongation past template-encoded arresting sites. The arresting sites in DNA have the property of trapping a certain fraction of elongating RNA polymerases that pass through, resulting in locked ternary complexes. Cleavage of the nascent transcript by cleavage factors such as GreA or GreB allows the resumption of elongation from the new 3'termi…	1.48e-104	T15m_vs_AP+Ec	0.135801	0.0615758	17	FALSE	FALSE
Q6MLR9	Bd1937	Uncharacterized protein	domain, Protein	0.0	T15m_vs_AP+Ec	0.135367	0.259131	18	FALSE	FALSE
Q6MN15	Bd1451	Transcriptional regulator, MarR family	Acetyltransferase (GNAT) domain	3.15e-231	T15m_vs_AP+Ec	0.135214	0.317562	16	FALSE	FALSE
Q6MIA3	Bd3264	Putative pseudouridylate synthase	Belongs to the pseudouridine synthase RsuA family	1.95e-178	T15m_vs_AP+Ec	0.133957	0.032588	22	TRUE	FALSE
Q6MN40	Bd1423	Ribosomal RNA large subunit methyltransferase E	Specifically methylates the uridine in position 2552 of 23S rRNA at the 2'-O position of the ribose in the fully assembled 50S ribosomal subunit	9.58e-138	T15m_vs_AP+Ec	0.133593	0.334192	11	FALSE	FALSE
Q6MMH0	Bd1661	Phosphate import ATP-binding protein PstB	Part of the ABC transporter complex PstSACB involved in phosphate import. Responsible for energy coupling to the transport system	6.89e-183	T15m_vs_AP+Ec	0.133164	0.015032	17	TRUE	FALSE
Q6MP21	Bd1047	Uncharacterized protein	17 kDa outer membrane surface antigen	2e-199	T15m_vs_AP+Ec	0.133052	0.598372	28	FALSE	FALSE
Q6MNX7	Bd1100	Uncharacterized protein	-	#N/A	T15m_vs_AP+Ec	0.133002	0.325185	8	FALSE	FALSE
Q6MR39	Bd0260	Uncharacterized protein	Putative MetA-pathway of phenol degradation	1.11e-194	T15m_vs_AP+Ec	0.132852	0.229133	8	FALSE	FALSE
Q6MPE7	Bd0908	DNA-binding protein	Belongs to the GbsR family	4.1e-124	T15m_vs_AP+Ec	0.132413	0.457649	5	FALSE	FALSE
Q6ML54	Bd2166	Ribonuclease Y 2	Endoribonuclease that initiates mRNA decay	0.0	T15m_vs_AP+Ec	0.132347	0.00622583	50	TRUE	FALSE
Q6MJQ6	Bd2713	Hyperpolarization-activated, cyclic nucleotide-gated K	Hyperpolarization-activated, cyclic nucleotide-gated K	1.33e-87	T15m_vs_AP+Ec	0.131979	0.284278	5	FALSE	FALSE
Q6MQR3	Bd0397	Protein phosphatase	protein phosphatase 2C domain protein	6.38e-183	T15m_vs_AP+Ec	0.131662	0.325185	11	FALSE	FALSE
Q6MIN6	Bd3117	HD-hydrolase domain containing protein	Nucleic acid binding OB-fold tRNA helicase-type	1.15e-234	T15m_vs_AP+Ec	0.130753	0.116461	19	FALSE	FALSE
Q6MK86	Bd2524	PilZ domain-containing protein	-	#N/A	T15m_vs_AP+Ec	0.129812	0.0789104	13	FALSE	FALSE
Q6MN60	Bd1401	Superoxide dismutase [Cu-Zn]	Destroys radicals which are normally produced within the cells and which are toxic to biological systems	7.73e-127	T15m_vs_AP+Ec	0.129392	0.771919	3	FALSE	TRUE
Q6MQA1	Bd0578	Histidine kinase	Histidine Phosphotransfer domain	0.0	T15m_vs_AP+Ec	0.128795	0.294519	25	FALSE	FALSE
Q6MLF5	Bd2056	Uncharacterized RNA methyltransferase Bd2056	Belongs to the class I-like SAM-binding methyltransferase superfamily. RNA M5U methyltransferase family	7.65e-297	T15m_vs_AP+Ec	0.128724	0.354284	13	FALSE	FALSE
Q6MLB7	Bd2097	3-oxoacid CoA-transferase subunit B	Acyl CoA acetate 3-ketoacid CoA transferase beta subunit	9.09e-156	T15m_vs_AP+Ec	0.128674	0.116361	9	FALSE	FALSE
Q6MRC2	Bd0166	Cell division protein FtsX	FtsX-like permease family	8.83e-163	T15m_vs_AP+Ec	0.12807	0.220368	9	FALSE	FALSE
Q6MM94	Bd1744	CysM protein	Belongs to the cysteine synthase cystathionine beta- synthase family	8.8e-239	T15m_vs_AP+Ec	0.127287	0.582566	11	FALSE	FALSE
Q6MKH9	Bd2411	(DCTP deaminase), deoxycytidine triphosphate deaminase	Deoxycytidine triphosphate deaminase	1.24e-131	T15m_vs_AP+Ec	0.126598	0.291043	8	FALSE	FALSE
Q6MP28	Bd1040	Thymidylate kinase	Phosphorylation of dTMP to form dTDP in both de novo and salvage pathways of dTTP synthesis	1.1e-145	T15m_vs_AP+Ec	0.126597	0.281468	13	FALSE	FALSE
Q6MJ26	Bd2963	30S ribosomal protein S8	One of the primary rRNA binding proteins, it binds directly to 16S rRNA central domain where it helps coordinate assembly of the platform of the 30S subunit	5.87e-86	T15m_vs_AP+Ec	0.126395	0.128997	14	FALSE	FALSE
Q6MJR5	Bd2704	Ribose-phosphate pyrophosphokinase	Involved in the biosynthesis of the central metabolite phospho-alpha-D-ribosyl-1-pyrophosphate (PRPP) via the transfer of pyrophosphoryl group from ATP to 1-hydroxyl of ribose-5-phosphate (Rib-5-P)	6.06e-223	T15m_vs_AP+Ec	0.126275	0.089408	19	FALSE	FALSE
Q6MR07	Bd0294	Fumarylacetoacetate hydrolase family protein	fumarylacetoacetate hydrolase	6.4e-235	T15m_vs_AP+Ec	0.125975	0.110941	12	FALSE	FALSE
Q6MPJ0	Bd0863	Fimbrial assembly membrane protein	TIGRFAM type IV pilus assembly protein PilM	5.54e-244	T15m_vs_AP+Ec	0.125965	0.210862	11	FALSE	FALSE
Q6MJH8	Bd2799	Uncharacterized protein	Domain of unknown function (DUF1844)	1.29e-49	T15m_vs_AP+Ec	0.125766	0.394763	3	FALSE	FALSE
Q6MIX5	Bd3020	Flagellar motor protein MotB	Membrane MotB of proton-channel complex MotA/MotB	1.88e-180	T15m_vs_AP+Ec	0.125477	0.382847	31	FALSE	FALSE
Q6MKA8	Bd2498	Uncharacterized protein	Acyl-ACP thioesterase	6.67e-191	T15m_vs_AP+Ec	0.125444	0.0829125	12	FALSE	FALSE
Q6MIU1	Bd3057	Similar to transcriptional regulator (MarR family)	Transcriptional regulator, MarR family	6.15e-116	T15m_vs_AP+Ec	0.125358	0.422932	6	FALSE	FALSE
Q6MLC1	Bd2092	Uncharacterized protein	-	#N/A	T15m_vs_AP+Ec	0.125041	0.13684	20	FALSE	FALSE
Q6MJL8	Bd2756	Ribulose-phosphate 3-epimerase	Belongs to the ribulose-phosphate 3-epimerase family	2.32e-145	T15m_vs_AP+Ec	0.124706	0.270473	10	FALSE	FALSE
Q6MMS7	Bd1546	Transcription termination/antitermination protein NusA	Participates in both transcription termination and antitermination	0.0	T15m_vs_AP+Ec	0.124453	0.0331616	36	TRUE	FALSE
Q6MRC5	Bd0163	YdiY protein	Protein of unknown function, DUF481	9.38e-168	T15m_vs_AP+Ec	0.123971	0.271573	15	FALSE	FALSE
Q6MQ72	Bd0609	Uncharacterized protein	-	#N/A	T15m_vs_AP+Ec	0.123763	0.538512	7	FALSE	FALSE
Q6MLP7	Bd1960	Uncharacterized protein	-	#N/A	T15m_vs_AP+Ec	0.123585	0.655747	9	FALSE	FALSE
Q6MRA5	Bd0187	Iron-regulated ABC transporter ATPase subunit SufC	FeS assembly ATPase SufC	7.45e-181	T15m_vs_AP+Ec	0.123575	0.0697467	15	FALSE	FALSE
Q6MRL4	Bd0063	Uncharacterized protein	LysM domain	3.6e-253	T15m_vs_AP+Ec	0.123409	0.0817167	18	FALSE	FALSE
Q6MR84	Bd0211	Cell shape-determining protein MreB	Cell shape determining protein MreB Mrl	4.29e-254	T15m_vs_AP+Ec	0.123322	0.0416146	21	TRUE	FALSE
Q6MH74	Bd3682	JmjC domain-containing protein	Cupin superfamily protein	4.46e-226	T15m_vs_AP+Ec	0.122904	0.237484	8	FALSE	FALSE
Q6MNB1	Bd1349	Putative amino acid ABC transporter	Bacterial extracellular solute-binding proteins, family 3	1.5e-173	T15m_vs_AP+Ec	0.122135	0.514971	11	FALSE	FALSE
Q6MHY3	Bd3401	Flagellum-specific ATP synthase	PFAM H transporting two-sector ATPase alpha beta subunit central region	1.56e-312	T15m_vs_AP+Ec	0.122061	0.20195	22	FALSE	FALSE
Q6MQ60	Bd0623	Phosphopantetheine adenylyltransferase	Reversibly transfers an adenylyl group from ATP to 4'- phosphopantetheine, yielding dephospho-CoA (dPCoA) and pyrophosphate	2.67e-106	T15m_vs_AP+Ec	0.121935	0.352574	8	FALSE	FALSE
Q6MHT7	Bd3451	Conserved Two-component response regulator	Transcriptional regulatory protein, C terminal	1.57e-159	T15m_vs_AP+Ec	0.12184	0.428954	11	FALSE	FALSE
Q6MRF4	Bd0133	Uncharacterized protein	-	#N/A	T15m_vs_AP+Ec	0.1217	0.452642	6	FALSE	FALSE
Q6MKZ0	Bd2236	Queuine tRNA-ribosyltransferase	Catalyzes the base-exchange of a guanine (G) residue with the queuine precursor 7-aminomethyl-7-deazaguanine (PreQ1) at position 34 (anticodon wobble position) in tRNAs with GU(N) anticodons (tRNA-Asp, -Asn, -His and -Tyr). Catalysis occurs through a double-displacement mechanism. The nucleophile active site attacks the C1' of nucleotide 34 to detach the guanine base from the RNA, forming a coval…	4.38e-289	T15m_vs_AP+Ec	0.121387	0.341586	11	FALSE	FALSE
Q6MN52	Bd1410	Putative Ni,Fe-hydrogenase I cytochrome b subunit	Prokaryotic cytochrome b561	2.61e-153	T15m_vs_AP+Ec	0.121268	0.0679337	12	FALSE	FALSE
Q6MJJ5	Bd2782	Uncharacterized protein	-	#N/A	T15m_vs_AP+Ec	0.120849	0.615902	5	FALSE	TRUE
Q6MK41	Bd2572	Sec-independent protein translocase protein TatA	Part of the twin-arginine translocation (Tat) system that transports large folded proteins containing a characteristic twin-arginine motif in their signal peptide across membranes. TatA could form the protein-conducting channel of the Tat system	1.41e-48	T15m_vs_AP+Ec	0.120127	0.392625	10	FALSE	FALSE
Q6MNX3	Bd1104	Uncharacterized protein	-	#N/A	T15m_vs_AP+Ec	0.120105	0.3797	10	FALSE	FALSE
Q6MKN9	Bd2349	Dys protein	Deoxyhypusine synthase	2.96e-243	T15m_vs_AP+Ec	0.119973	0.134504	20	FALSE	FALSE
Q6MRH4	Bd0110	TadB protein	flp pilus assembly protein	3.51e-194	T15m_vs_AP+Ec	0.119582	0.4927	5	FALSE	FALSE
Q6MPX7	Bd0711	DNA-binding protein HU	Belongs to the bacterial histone-like protein family	8.55e-64	T15m_vs_AP+Ec	0.119241	0.0504719	10	FALSE	FALSE
Q6MMQ1	Bd1575	Aerobactin siderophore biosynthesis protein iucB	Siderophore biosynthesis protein domain	8.21e-247	T15m_vs_AP+Ec	0.118979	0.10885	19	FALSE	FALSE
Q6MH39	Bd3723	Isocitrate dehydrogenase [NADP]	Isocitrate/isopropylmalate dehydrogenase	2.27e-311	T15m_vs_AP+Ec	0.118574	0.148117	40	FALSE	FALSE
Q6MQJ5	Bd0471	Putative secreted protein	Uncharacterized ACR, COG1430	8.79e-79	T15m_vs_AP+Ec	0.118563	0.592987	3	FALSE	FALSE
Q6MKS8	Bd2305	Membrane protein necessary for nodulation/competitiveness	Membrane-bound serine protease (ClpP class)	1.67e-291	T15m_vs_AP+Ec	0.118246	0.452642	13	FALSE	FALSE
Q6MGU3	Bd3828	Uncharacterized RNA methyltransferase Bd3828	Belongs to the class I-like SAM-binding methyltransferase superfamily. RNA M5U methyltransferase family	1.42e-290	T15m_vs_AP+Ec	0.116635	0.67214	15	FALSE	FALSE
[truncated: 1,735 more rows]

## Sheet: T30m
Accession	Protein name	NCBI description	EGGnog description	EGGnog evalue	contrast	log2(FC)	FDR	#Unique peptides	significant005	Imputed?
[truncated: 2,307 more rows]

[truncated: 8 more sheets: T45m, T1h, T2h, T3h, T4h, T5h, T6h, T7h]
